# Supplementary material for: Crystal structure of 1-(4-fluoro­phen­yl)-4-(4-meth­oxy­phen­yl)-1H-1,2,3-triazole
Source: Acta Crystallogr E Crystallogr Commun. 2015 Jul 4;71(Pt 8):o534–5. doi: 10.1107/S2056989015012153 (PMC4571383; doi:10.1107/S2056989015012153)
Supplement: Supplementary file 1 [file e-71-0o534-sup1.cif]

##############################################################################
#                                                                            #
# This CIF contains the data in a paper accepted for publication in          #
# Acta Crystallographica Section E. It conforms to the requirements of       #
# Notes for Authors for Acta Crystallographica Section E, and has been       #
# peer reviewed under the auspices of the IUCr Commission on Journals.       #
#                                                                            #
# Full details of the Crystallographic Information File format               #
# are given in the paper "The Crystallographic Information File (CIF):       #
# a New Standard Archive File for Crystallography" by S. R. Hall, F. H.      #
# Allen and I. D. Brown [Acta Cryst. (1991), A47, 655-685].                  #
#                                                                            #
# The current version of the core CIF dictionary is obtainable from          #
# ftp://ftp.iucr.org/pub/cif_core.dic.                                       #
#                                                                            #
# Software is freely available for graphical display of the structure(s)     #
# in this CIF. For information consult the CIF software page                 #
# http://www.iucr.org/resources/cif/software.                                #
#                                                                            #
# This file may be used for bona fide research purposes within the           #
# scientific community so long as proper attribution is given to the journal # 
# article from which it was obtained.                                        #
#                                                                            #
##############################################################################
data_I
_database_code_depnum_ccdc_archive 'CCDC 1408544'
_audit_creation_method     SHELXL-97
_chemical_name_systematic
;
1-(4-Fluorophenyl)-4-(4-methoxyphenyl)-1<i>H</i>-1,2,3-triazole
;
_chemical_name_common     ?
_chemical_formula_moiety     'C15 H12 F N3 O'
_chemical_formula_sum     'C15 H12 F N3 O'
_chemical_formula_iupac     'C15 H12 F N3 O'
_chemical_formula_weight     269.28
_chemical_melting_point     ?
_symmetry_cell_setting     triclinic
_symmetry_space_group_name_H-M     'P -1'
_symmetry_space_group_name_Hall     '-P 1'
loop_
    _symmetry_equiv_pos_as_xyz
    'x, y, z'
    '-x, -y, -z'
_cell_length_a     5.6572(5)
_cell_length_b     7.3692(8)
_cell_length_c     15.5711(15)
_cell_angle_alpha     79.202(9)
_cell_angle_beta     81.159(8)
_cell_angle_gamma     89.442(8)
_cell_volume     629.95(11)
_cell_formula_units_Z     2
_cell_measurement_reflns_used     1205
_cell_measurement_theta_min     4.0210
_cell_measurement_theta_max     27.9460
_cell_measurement_temperature     293(2)
_exptl_crystal_description     block
_exptl_crystal_colour     white
_exptl_crystal_size_max     0.30
_exptl_crystal_size_mid     0.20
_exptl_crystal_size_min     0.20
_exptl_crystal_density_diffrn     1.420
_exptl_crystal_density_meas     1.42
_exptl_crystal_density_method     'not measured'
_exptl_crystal_F_000     280
_exptl_absorpt_coefficient_mu     0.102
_exptl_absorpt_correction_type     multi-scan
_exptl_absorpt_process_details
;
(CrysAlis PRO; Oxford Diffraction, 2010)
;
_exptl_absorpt_correction_T_min     0.80613
_exptl_absorpt_correction_T_max     1.00000
_diffrn_ambient_temperature     293(2)
_diffrn_radiation_type     MoK\a
_diffrn_radiation_wavelength     0.71073
_diffrn_radiation_source     'fine-focus sealed tube'
_diffrn_radiation_monochromator     graphite
_diffrn_measurement_device_type     'Oxford Diffraction Xcalibur Sapphire3'
_diffrn_measurement_method     '\w scans'
_diffrn_detector_area_resol_mean     16.1049
_diffrn_reflns_number     4369
_diffrn_reflns_av_R_equivalents     0.0344
_diffrn_reflns_av_sigmaI/netI     0.0649
_diffrn_reflns_theta_min     3.65
_diffrn_reflns_theta_max     26.00
_diffrn_reflns_theta_full     26.00
_diffrn_measured_fraction_theta_max     0.997
_diffrn_measured_fraction_theta_full     0.997
_diffrn_reflns_limit_h_min     -4
_diffrn_reflns_limit_h_max     6
_diffrn_reflns_limit_k_min     -7
_diffrn_reflns_limit_k_max     9
_diffrn_reflns_limit_l_min     -18
_diffrn_reflns_limit_l_max     19
_diffrn_standards_number     0
_diffrn_standards_interval_count     0
_diffrn_standards_interval_time     0
_diffrn_standards_decay_%     0
_refine_special_details
;
Refinement of <i>F</i>^2^ against ALL reflections. The weighted <i>R</i>-factor
<i>wR</i> and goodness of fit <i>S</i> are based on <i>F</i>^2^, conventional
<i>R</i>-factors <i>R</i> are based on <i>F</i>, with <i>F</i> set to zero for
negative <i>F</i>^2^. The threshold expression of <i>F</i>^2^ >
\s(<i>F</i>^2^) is used only for calculating <i>R</i>-factors(gt) <i>etc</i>.
and is not relevant to the choice of reflections for refinement.
<i>R</i>-factors based on <i>F</i>^2^ are statistically about twice as large
as those based on <i>F</i>, and <i>R</i>- factors based on ALL data will be
even larger.
;
_reflns_number_total     2461
_reflns_number_gt     1575
_reflns_threshold_expression     'I>2\s(I)'
_refine_ls_structure_factor_coef     Fsqd
_refine_ls_matrix_type     full
_refine_ls_R_factor_all     0.0886
_refine_ls_R_factor_gt     0.0571
_refine_ls_wR_factor_gt     0.1509
_refine_ls_wR_factor_ref     0.1792
_refine_ls_goodness_of_fit_ref     1.043
_refine_ls_restrained_S_all     1.043
_refine_ls_number_reflns     2461
_refine_ls_number_parameters     182
_refine_ls_number_restraints     0
_refine_ls_hydrogen_treatment     constr
_refine_ls_weighting_scheme     calc
_refine_ls_weighting_details
         'calc w=1/[\s^2^(Fo^2^)+(0.0744P)^2^+0.0652P] where P=(Fo^2^+2Fc^2^)/3'
_atom_sites_solution_hydrogens     geom
_atom_sites_solution_primary     direct
_atom_sites_solution_secondary     difmap
_refine_ls_shift/su_max     0.000
_refine_ls_shift/su_mean     0.000
_refine_diff_density_max     0.262
_refine_diff_density_min     -0.221
_refine_ls_extinction_method     none
_refine_ls_extinction_coef     ?
loop_
    _atom_type_symbol
    _atom_type_description
    _atom_type_scat_dispersion_real
    _atom_type_scat_dispersion_imag
    _atom_type_scat_source
    'C' 'C' 0.0033 0.0016
                         'International Tables Vol C Tables 4.2.6.8 and 6.1.1.4'
    'H' 'H' 0.0000 0.0000
                         'International Tables Vol C Tables 4.2.6.8 and 6.1.1.4'
    'F' 'F' 0.0171 0.0103
                         'International Tables Vol C Tables 4.2.6.8 and 6.1.1.4'
    'N' 'N' 0.0061 0.0033
                         'International Tables Vol C Tables 4.2.6.8 and 6.1.1.4'
    'O' 'O' 0.0106 0.0060
                         'International Tables Vol C Tables 4.2.6.8 and 6.1.1.4'
_computing_data_collection
;
CrysAlis PRO (Oxford Diffraction, 2010)
;
_computing_cell_refinement
;
CrysAlis PRO (Oxford Diffraction, 2010)
;
_computing_data_reduction
;
CrysAlis PRO (Oxford Diffraction, 2010)
;
_computing_structure_solution
;
SHELXS97 (Sheldrick, 2008)
;
_computing_structure_refinement
;
SHELXL97 (Sheldrick, 2008)
;
_computing_molecular_graphics
;
ORTEP-3 for Windows (Farrugia, 2012)
;
_computing_publication_material
;
PLATON (Spek, 2009)
;
loop_
    _atom_site_type_symbol
    _atom_site_label
    _atom_site_fract_x
    _atom_site_fract_y
    _atom_site_fract_z
    _atom_site_U_iso_or_equiv
    _atom_site_adp_type
    _atom_site_calc_flag
    _atom_site_refinement_flags
    _atom_site_occupancy
    _atom_site_symmetry_multiplicity
    _atom_site_disorder_assembly
    _atom_site_disorder_group
    F F1 0.2052(4) -0.1487(2) 0.41281(12) 0.0782(6) Uani d . 1 1 . .
    N N1 0.1232(4) 0.1852(3) 0.07275(13) 0.0404(5) Uani d . 1 1 . .
    N N2 -0.0970(4) 0.1982(3) 0.04842(15) 0.0505(6) Uani d . 1 1 . .
    N N3 -0.0714(4) 0.2743(3) -0.03467(15) 0.0489(6) Uani d . 1 1 . .
    C C4 0.1657(4) 0.3132(3) -0.06593(16) 0.0367(6) Uani d . 1 1 . .
    C C5 0.2893(4) 0.2552(3) 0.00235(15) 0.0395(6) Uani d . 1 1 . .
    H H5 0.4540 0.2623 0.0009 0.047 Uiso calc R 1 1 . .
    C C6 0.2436(4) 0.3971(3) -0.15737(16) 0.0371(6) Uani d . 1 1 . .
    C C7 0.1015(5) 0.3849(3) -0.22101(17) 0.0426(6) Uani d . 1 1 . .
    H H7 -0.0454 0.3228 -0.2040 0.051 Uiso calc R 1 1 . .
    C C8 0.1707(5) 0.4613(4) -0.30769(18) 0.0483(7) Uani d . 1 1 . .
    H H8 0.0717 0.4501 -0.3490 0.058 Uiso calc R 1 1 . .
    C C9 0.3880(5) 0.5558(3) -0.33479(17) 0.0457(7) Uani d . 1 1 . .
    O O9 0.4360(4) 0.6328(3) -0.42195(14) 0.0718(7) Uani d . 1 1 . .
    C C10 0.5341(5) 0.5698(3) -0.27319(17) 0.0452(6) Uani d . 1 1 . .
    H H10 0.6804 0.6327 -0.2906 0.054 Uiso calc R 1 1 . .
    C C11 0.4626(5) 0.4900(3) -0.18530(16) 0.0414(6) Uani d . 1 1 . .
    H H11 0.5629 0.4987 -0.1441 0.050 Uiso calc R 1 1 . .
    C C12 0.1484(4) 0.1035(3) 0.16056(16) 0.0371(6) Uani d . 1 1 . .
    C C13 -0.0340(5) 0.1177(3) 0.22842(16) 0.0430(6) Uani d . 1 1 . .
    H H13 -0.1694 0.1844 0.2166 0.052 Uiso calc R 1 1 . .
    C C14 -0.0162(5) 0.0338(4) 0.31322(18) 0.0518(7) Uani d . 1 1 . .
    H H14 -0.1391 0.0417 0.3594 0.062 Uiso calc R 1 1 . .
    C C15 0.1878(5) -0.0630(3) 0.32897(18) 0.0500(7) Uani d . 1 1 . .
    C C16 0.3719(5) -0.0751(3) 0.26282(19) 0.0503(7) Uani d . 1 1 . .
    H H16 0.5088 -0.1392 0.2752 0.060 Uiso calc R 1 1 . .
    C C17 0.3531(5) 0.0081(3) 0.17797(17) 0.0425(6) Uani d . 1 1 . .
    H H17 0.4773 0.0007 0.1322 0.051 Uiso calc R 1 1 . .
    C C18 0.6617(8) 0.6997(5) -0.4596(2) 0.0918(12) Uani d . 1 1 . .
    H H18A 0.7031 0.7988 -0.4321 0.138 Uiso calc R 1 1 . .
    H H18B 0.6648 0.7446 -0.5218 0.138 Uiso calc R 1 1 . .
    H H18C 0.7749 0.6025 -0.4512 0.138 Uiso calc R 1 1 . .
loop_
    _atom_site_aniso_label
    _atom_site_aniso_U_11
    _atom_site_aniso_U_22
    _atom_site_aniso_U_33
    _atom_site_aniso_U_12
    _atom_site_aniso_U_13
    _atom_site_aniso_U_23
    F1 0.0830(15) 0.0859(12) 0.0607(12) 0.0042(11) -0.0198(10) 0.0062(9)
    N1 0.0268(11) 0.0459(12) 0.0481(13) 0.0005(9) -0.0039(9) -0.0096(9)
    N2 0.0252(11) 0.0691(14) 0.0558(15) -0.0006(10) -0.0048(10) -0.0098(11)
    N3 0.0260(12) 0.0675(15) 0.0508(14) -0.0006(11) -0.0033(10) -0.0069(11)
    C4 0.0268(13) 0.0389(12) 0.0455(15) 0.0003(10) -0.0056(10) -0.0105(10)
    C5 0.0224(12) 0.0470(14) 0.0483(15) -0.0018(11) -0.0025(10) -0.0090(11)
    C6 0.0279(13) 0.0391(12) 0.0458(15) 0.0054(10) -0.0075(11) -0.0108(10)
    C7 0.0303(13) 0.0450(13) 0.0536(16) -0.0001(11) -0.0086(11) -0.0107(11)
    C8 0.0393(15) 0.0583(16) 0.0513(17) 0.0049(13) -0.0158(13) -0.0136(12)
    C9 0.0450(16) 0.0499(14) 0.0404(15) 0.0101(13) -0.0063(12) -0.0049(11)
    O9 0.0608(14) 0.0911(15) 0.0542(13) -0.0043(12) -0.0021(11) 0.0045(11)
    C10 0.0321(14) 0.0458(14) 0.0553(17) -0.0029(12) 0.0001(12) -0.0083(12)
    C11 0.0331(14) 0.0447(13) 0.0484(15) 0.0003(11) -0.0088(11) -0.0120(11)
    C12 0.0293(13) 0.0358(12) 0.0458(15) -0.0034(10) -0.0048(11) -0.0070(10)
    C13 0.0316(13) 0.0452(14) 0.0497(16) 0.0032(11) -0.0020(11) -0.0063(11)
    C14 0.0441(16) 0.0556(16) 0.0522(18) 0.0000(14) 0.0027(13) -0.0092(12)
    C15 0.0532(18) 0.0471(15) 0.0493(17) -0.0049(13) -0.0165(14) -0.0011(12)
    C16 0.0401(15) 0.0457(14) 0.0657(19) 0.0059(12) -0.0131(14) -0.0079(13)
    C17 0.0317(13) 0.0425(13) 0.0535(16) 0.0001(11) -0.0038(11) -0.0121(11)
    C18 0.091(3) 0.109(3) 0.068(2) -0.032(2) 0.000(2) -0.0060(19)
_geom_special_details
;
All e.s.d.'s (except the e.s.d. in the dihedral angle between two l.s. planes)
are estimated using the full covariance matrix. The cell e.s.d.'s are taken
into account individually in the estimation of e.s.d.'s in distances, angles
and torsion angles; correlations between e.s.d.'s in cell parameters are only
used when they are defined by crystal symmetry. An approximate (isotropic)
treatment of cell e.s.d.'s is used for estimating e.s.d.'s involving l.s.
planes.
;
loop_
    _geom_bond_atom_site_label_1
    _geom_bond_atom_site_label_2
    _geom_bond_site_symmetry_2
    _geom_bond_distance
    _geom_bond_publ_flag
    F1 C15 . 1.357(3) ?
    N1 C5 . 1.354(3) ?
    N1 N2 . 1.354(3) ?
    N1 C12 . 1.415(3) ?
    N2 N3 . 1.297(3) ?
    N3 C4 . 1.368(3) ?
    C4 C5 . 1.362(3) ?
    C4 C6 . 1.444(3) ?
    C5 H5 . 0.9300 ?
    C6 C7 . 1.384(3) ?
    C6 C11 . 1.390(3) ?
    C7 C8 . 1.360(3) ?
    C7 H7 . 0.9300 ?
    C8 C9 . 1.387(4) ?
    C8 H8 . 0.9300 ?
    C9 O9 . 1.356(3) ?
    C9 C10 . 1.377(4) ?
    O9 C18 . 1.376(4) ?
    C10 C11 . 1.384(3) ?
    C10 H10 . 0.9300 ?
    C11 H11 . 0.9300 ?
    C12 C13 . 1.377(3) ?
    C12 C17 . 1.385(3) ?
    C13 C14 . 1.367(3) ?
    C13 H13 . 0.9300 ?
    C14 C15 . 1.381(4) ?
    C14 H14 . 0.9300 ?
    C15 C16 . 1.363(4) ?
    C16 C17 . 1.368(3) ?
    C16 H16 . 0.9300 ?
    C17 H17 . 0.9300 ?
    C18 H18A . 0.9600 ?
    C18 H18B . 0.9600 ?
    C18 H18C . 0.9600 ?
loop_
    _geom_angle_atom_site_label_1
    _geom_angle_atom_site_label_2
    _geom_angle_atom_site_label_3
    _geom_angle_site_symmetry_1
    _geom_angle_site_symmetry_3
    _geom_angle
    _geom_angle_publ_flag
    C5 N1 N2 . . 109.5(2) ?
    C5 N1 C12 . . 130.8(2) ?
    N2 N1 C12 . . 119.7(2) ?
    N3 N2 N1 . . 107.7(2) ?
    N2 N3 C4 . . 109.6(2) ?
    C5 C4 N3 . . 107.4(2) ?
    C5 C4 C6 . . 131.8(2) ?
    N3 C4 C6 . . 120.8(2) ?
    N1 C5 C4 . . 105.8(2) ?
    N1 C5 H5 . . 127.1 ?
    C4 C5 H5 . . 127.1 ?
    C7 C6 C11 . . 117.5(2) ?
    C7 C6 C4 . . 120.5(2) ?
    C11 C6 C4 . . 122.0(2) ?
    C8 C7 C6 . . 121.9(3) ?
    C8 C7 H7 . . 119.1 ?
    C6 C7 H7 . . 119.1 ?
    C7 C8 C9 . . 120.3(2) ?
    C7 C8 H8 . . 119.9 ?
    C9 C8 H8 . . 119.9 ?
    O9 C9 C10 . . 125.0(3) ?
    O9 C9 C8 . . 115.6(3) ?
    C10 C9 C8 . . 119.3(2) ?
    C9 O9 C18 . . 120.7(3) ?
    C9 C10 C11 . . 119.8(3) ?
    C9 C10 H10 . . 120.1 ?
    C11 C10 H10 . . 120.1 ?
    C10 C11 C6 . . 121.3(2) ?
    C10 C11 H11 . . 119.4 ?
    C6 C11 H11 . . 119.4 ?
    C13 C12 C17 . . 120.3(2) ?
    C13 C12 N1 . . 119.3(2) ?
    C17 C12 N1 . . 120.4(2) ?
    C14 C13 C12 . . 120.1(2) ?
    C14 C13 H13 . . 120.0 ?
    C12 C13 H13 . . 120.0 ?
    C13 C14 C15 . . 118.7(2) ?
    C13 C14 H14 . . 120.7 ?
    C15 C14 H14 . . 120.7 ?
    F1 C15 C16 . . 119.1(2) ?
    F1 C15 C14 . . 119.0(3) ?
    C16 C15 C14 . . 121.9(3) ?
    C15 C16 C17 . . 119.2(2) ?
    C15 C16 H16 . . 120.4 ?
    C17 C16 H16 . . 120.4 ?
    C16 C17 C12 . . 119.7(2) ?
    C16 C17 H17 . . 120.1 ?
    C12 C17 H17 . . 120.1 ?
    O9 C18 H18A . . 109.5 ?
    O9 C18 H18B . . 109.5 ?
    H18A C18 H18B . . 109.5 ?
    O9 C18 H18C . . 109.5 ?
    H18A C18 H18C . . 109.5 ?
    H18B C18 H18C . . 109.5 ?
loop_
    _geom_torsion_atom_site_label_1
    _geom_torsion_atom_site_label_2
    _geom_torsion_atom_site_label_3
    _geom_torsion_atom_site_label_4
    _geom_torsion_site_symmetry_1
    _geom_torsion_site_symmetry_2
    _geom_torsion_site_symmetry_3
    _geom_torsion_site_symmetry_4
    _geom_torsion
    _geom_torsion_publ_flag
    C5 N1 N2 N3 . . . . -0.1(3) ?
    C12 N1 N2 N3 . . . . -178.86(19) ?
    N1 N2 N3 C4 . . . . -0.3(3) ?
    N2 N3 C4 C5 . . . . 0.6(3) ?
    N2 N3 C4 C6 . . . . 179.3(2) ?
    N2 N1 C5 C4 . . . . 0.5(2) ?
    C12 N1 C5 C4 . . . . 179.1(2) ?
    N3 C4 C5 N1 . . . . -0.7(2) ?
    C6 C4 C5 N1 . . . . -179.1(2) ?
    C5 C4 C6 C7 . . . . 156.9(2) ?
    N3 C4 C6 C7 . . . . -21.4(3) ?
    C5 C4 C6 C11 . . . . -22.2(4) ?
    N3 C4 C6 C11 . . . . 159.5(2) ?
    C11 C6 C7 C8 . . . . -0.4(3) ?
    C4 C6 C7 C8 . . . . -179.5(2) ?
    C6 C7 C8 C9 . . . . -0.4(4) ?
    C7 C8 C9 O9 . . . . -177.6(2) ?
    C7 C8 C9 C10 . . . . 0.7(4) ?
    C10 C9 O9 C18 . . . . 14.0(4) ?
    C8 C9 O9 C18 . . . . -167.9(3) ?
    O9 C9 C10 C11 . . . . 178.0(2) ?
    C8 C9 C10 C11 . . . . -0.1(4) ?
    C9 C10 C11 C6 . . . . -0.7(4) ?
    C7 C6 C11 C10 . . . . 1.0(3) ?
    C4 C6 C11 C10 . . . . -179.9(2) ?
    C5 N1 C12 C13 . . . . 150.9(2) ?
    N2 N1 C12 C13 . . . . -30.7(3) ?
    C5 N1 C12 C17 . . . . -30.0(3) ?
    N2 N1 C12 C17 . . . . 148.5(2) ?
    C17 C12 C13 C14 . . . . -1.6(4) ?
    N1 C12 C13 C14 . . . . 177.6(2) ?
    C12 C13 C14 C15 . . . . 0.6(4) ?
    C13 C14 C15 F1 . . . . -179.1(2) ?
    C13 C14 C15 C16 . . . . 0.8(4) ?
    F1 C15 C16 C17 . . . . 178.8(2) ?
    C14 C15 C16 C17 . . . . -1.2(4) ?
    C15 C16 C17 C12 . . . . 0.1(4) ?
    C13 C12 C17 C16 . . . . 1.2(4) ?
    N1 C12 C17 C16 . . . . -177.9(2) ?
_iucr_refine_instructions_details
;
TITL P-F in P-1
CELL  0.71073   5.6572   7.3692  15.5711   79.202   81.159   89.442
ZERR     2.00   0.0005   0.0008   0.0015    0.009    0.008    0.008
LATT   1
SFAC  C    H    F    N    O
UNIT  30   24   2    6    2
MERG   2
OMIT    -3.00  52.00
FMAP   2
PLAN   10
ACTA
BOND
BOND   $H
CONF
LIST   4
L.S.   4
WGHT    0.074400    0.065200
FVAR      12.03618
F1    3    0.794811    1.148675    0.587188    11.00000    0.08303    0.08590 =
         0.06068    0.00615   -0.01976    0.00419
N1    4    0.876800    0.814835    0.927248    11.00000    0.02682    0.04593 =
         0.04808   -0.00960   -0.00395    0.00055
N2    4    1.097005    0.801833    0.951579    11.00000    0.02525    0.06913 =
         0.05576   -0.00978   -0.00478   -0.00061
N3    4    1.071367    0.725729    1.034673    11.00000    0.02599    0.06746 =
         0.05075   -0.00688   -0.00331   -0.00056
C4    1    0.834280    0.686773    1.065930    11.00000    0.02683    0.03889 =
         0.04552   -0.01046   -0.00562    0.00027
C5    1    0.710663    0.744778    0.997651    11.00000    0.02240    0.04704 =
         0.04828   -0.00903   -0.00255   -0.00183
AFIX  43
H5    2    0.546013    0.737714    0.999095    11.00000   -1.20000
AFIX   0
C6    1    0.756379    0.602931    1.157367    11.00000    0.02793    0.03915 =
         0.04576   -0.01079   -0.00754    0.00538
C7    1    0.898472    0.615075    1.221009    11.00000    0.03029    0.04498 =
         0.05364   -0.01067   -0.00861   -0.00008
AFIX  43
H7    2    1.045380    0.677224    1.204006    11.00000   -1.20000
AFIX   0
C8    1    0.829331    0.538704    1.307689    11.00000    0.03926    0.05833 =
         0.05127   -0.01364   -0.01583    0.00490
AFIX  43
H8    2    0.928265    0.549921    1.348980    11.00000   -1.20000
AFIX   0
C9    1    0.611951    0.444168    1.334787    11.00000    0.04499    0.04992 =
         0.04044   -0.00490   -0.00626    0.01005
O9    5    0.564020    0.367249    1.421950    11.00000    0.06078    0.09113 =
         0.05416    0.00448   -0.00212   -0.00432
C10   1    0.465893    0.430177    1.273188    11.00000    0.03206    0.04581 =
         0.05525   -0.00831    0.00007   -0.00287
AFIX  43
H10   2    0.319581    0.367272    1.290590    11.00000   -1.20000
AFIX   0
C11   1    0.537439    0.509997    1.185295    11.00000    0.03313    0.04471 =
         0.04837   -0.01198   -0.00876    0.00031
AFIX  43
H11   2    0.437102    0.501279    1.144142    11.00000   -1.20000
AFIX   0
C12   1    0.851567    0.896540    0.839442    11.00000    0.02930    0.03576 =
         0.04576   -0.00696   -0.00476   -0.00338
C13   1    1.033997    0.882342    0.771581    11.00000    0.03165    0.04521 =
         0.04969   -0.00626   -0.00202    0.00321
AFIX  43
H13   2    1.169415    0.815620    0.783444    11.00000   -1.20000
AFIX   0
C14   1    1.016220    0.966250    0.686776    11.00000    0.04406    0.05556 =
         0.05223   -0.00925    0.00265   -0.00003
AFIX  43
H14   2    1.139125    0.958286    0.640616    11.00000   -1.20000
AFIX   0
C15   1    0.812223    1.063017    0.671034    11.00000    0.05318    0.04715 =
         0.04934   -0.00115   -0.01651   -0.00493
C16   1    0.628082    1.075119    0.737184    11.00000    0.04008    0.04568 =
         0.06569   -0.00792   -0.01307    0.00586
AFIX  43
H16   2    0.491193    1.139246    0.724792    11.00000   -1.20000
AFIX   0
C17   1    0.646891    0.991860    0.822026    11.00000    0.03175    0.04252 =
         0.05355   -0.01211   -0.00380    0.00011
AFIX  43
H17   2    0.522701    0.999252    0.867823    11.00000   -1.20000
AFIX   0
C18   1    0.338252    0.300267    1.459620    11.00000    0.09065    0.10897 =
         0.06831   -0.00595    0.00008   -0.03243
AFIX 137
H18A  2    0.296937    0.201232    1.432130    11.00000   -1.50000
H18B  2    0.225110    0.397476    1.451236    11.00000   -1.50000
H18C  2    0.335158    0.255351    1.521782    11.00000   -1.50000
HKLF 4
END
;
data_New_Global_Publ_Block
_journal_date_recd_electronic     2015-06-11
_journal_date_accepted     2015-06-24
_journal_name_full     'Acta Crystallographica, Section E'
_journal_year     2015
_journal_volume     71
_journal_issue      8
_journal_page_first     o534
_journal_page_last     o535
_journal_paper_category     HO
_journal_paper_doi     10.1107/S2056989015012153
_journal_coeditor_code     LH5772
_publ_contact_author_name     'Gupta, Vivek K.'
_publ_contact_author_address
;
Post-Graduate Department of Physics & Electronics,
University of Jammu,
Jammu Tawi 180 006,
India
;
_publ_contact_author_email     'vivek_gupta2k2@hotmail.com'
_publ_contact_author_fax     '+911912432051'
_publ_contact_author_phone     '+919419102467'
_publ_section_title
;
Crystal structure of
1-(4-fluorophenyl)-4-(4-methoxyphenyl)-1<i>H</i>-1,2,3-triazole
;
loop_
    _publ_author_name
    _publ_author_footnote
    _publ_author_address
    'Kumar, Balbir' .
;
Post-Graduate Department of Physics & Electronics,
University of Jammu, Jammu Tawi 180 006, India
;
    'Bhardwaj, Madhvi' .
;
Department of Chemistry, University of Jammu,
Jammu Tawi 180 006, India
;
    'Paul, Satya' .
;
Department of Chemistry, University of Jammu,
Jammu Tawi 180 006, India
;
    'Kant, Rajni' .
;
Post-Graduate Department of Physics & Electronics,
University of Jammu, Jammu Tawi 180 006, India
;
    'Gupta, Vivek K.' .
;
Post-Graduate Department of Physics & Electronics,
University of Jammu, Jammu Tawi 180 006, India
;
