# Supplementary material for: Crystal structure of 1-(4-fluoro­phen­yl)-4-(4-meth­oxy­phen­yl)-1H-1,2,3-triazole
Source: Acta Crystallogr E Crystallogr Commun. 2015 Jul 4;71(Pt 8):o534–5. doi: 10.1107/S2056989015012153 (PMC4571383; doi:10.1107/S2056989015012153)
Supplement: Supplementary file 2 [file e-71-0o534-Isup2.hkl]

#
# h,k,l, Fc-squared, Fo-squared, sigma(Fo-squared) and status flag
#
data_I
_shelx_title ' P-F in P-1'
_shelx_refln_list_code          4
_shelx_F_calc_maximum       81.96
_exptl_crystal_F_000       280.00
_reflns_d_resolution_high  0.8107
 
loop_
 _symmetry_equiv_pos_as_xyz
 'x, y, z'
 '-x, -y, -z'
 
_cell_length_a     5.6572
_cell_length_b     7.3692
_cell_length_c    15.5711
_cell_angle_alpha  79.202
_cell_angle_beta   81.159
_cell_angle_gamma  89.442
 
_shelx_F_squared_multiplier     1.000
 
loop_
 _refln_index_h
 _refln_index_k
 _refln_index_l
 _refln_F_squared_calc
 _refln_F_squared_meas
 _refln_F_squared_sigma
 _refln_observed_status
   1   0   0      345.69      399.22      5.01 o
   2   0   0       25.12       33.20      1.99 o
   3   0   0      242.84      267.92      7.95 o
   4   0   0      103.86      103.49      9.35 o
   5   0   0        2.06        2.74      1.90 o
   6   0   0        0.70        0.20      0.55 o
  -6   1   0       10.32        8.19      2.42 o
  -5   1   0       11.68       13.62      5.19 o
  -4   1   0       39.37       55.37     10.39 o
  -3   1   0        0.23        0.41      0.97 o
  -2   1   0      128.32      120.32      3.86 o
  -1   1   0     3008.80     3134.61     14.08 o
   1   1   0      570.40      857.61     16.35 o
   2   1   0       41.54       43.54      2.12 o
   3   1   0      600.42      637.11     21.66 o
   4   1   0        7.33        6.90      2.53 o
   5   1   0      126.10      117.23     12.04 o
   6   1   0      152.38      150.58     14.77 o
  -6   2   0        2.84        2.68      1.42 o
  -5   2   0       32.99       29.44      3.58 o
  -4   2   0        6.32        7.64      1.57 o
  -3   2   0       57.68       69.58      3.99 o
  -2   2   0       18.73       18.02      1.14 o
  -1   2   0     3518.53     3860.25     23.35 o
   0   2   0       96.70       96.49      2.22 o
   1   2   0       60.88      114.95     22.51 o
   2   2   0      601.32      639.68     20.93 o
   3   2   0       72.81       66.56      3.44 o
   4   2   0       20.63       15.90      4.03 o
   5   2   0      163.50      162.91     14.95 o
   6   2   0       64.47       57.24      9.69 o
  -6   3   0        8.72        6.45      3.13 o
  -5   3   0       24.59       25.19      5.76 o
  -4   3   0        1.68        0.43      0.48 o
  -3   3   0      228.49      235.12     14.89 o
  -2   3   0      359.97      378.05     11.54 o
  -1   3   0      169.18      155.94      7.48 o
   0   3   0       13.19       11.31      1.01 o
   1   3   0        0.89        1.61      0.80 o
   2   3   0      383.21      423.73     18.69 o
   3   3   0       89.62       96.95     10.15 o
   4   3   0        0.08        0.02      1.49 o
   5   3   0        0.00       -0.86      2.08 o
   6   3   0       21.29       28.54      7.29 o
  -6   4   0        4.69        5.95      3.23 o
  -5   4   0       39.86       40.81      8.09 o
  -4   4   0        0.01        1.24      1.35 o
  -3   4   0       13.34       12.25      2.51 o
  -2   4   0        0.26        1.23      0.70 o
  -1   4   0       65.45       67.73     13.17 o
   0   4   0       14.83       13.35      1.71 o
   1   4   0       17.40       53.93      4.39 o
   2   4   0       34.86       35.26      5.77 o
   3   4   0      109.02       96.12     10.64 o
   4   4   0        1.61        3.08      2.30 o
   5   4   0        2.62       -0.39      1.00 o
   6   4   0        1.33        1.01      1.38 o
  -5   5   0        0.20       -0.56      1.48 o
  -4   5   0        7.52        7.26      3.36 o
  -3   5   0        8.63        7.16      2.08 o
  -2   5   0       10.35       14.23      2.92 o
  -1   5   0        0.30        0.50      0.23 o
   0   5   0        0.26        0.21      0.24 o
   1   5   0        1.27        0.43      0.45 o
   2   5   0       19.30       22.84      6.85 o
   3   5   0       26.51       31.99      6.55 o
   4   5   0        1.50        1.08      1.69 o
   5   5   0       41.71       35.41      8.12 o
  -5   6   0        5.30        6.79      3.59 o
  -4   6   0       11.90       13.71      3.69 o
  -3   6   0        4.33        4.39      1.60 o
  -2   6   0        1.32        2.09      2.04 o
  -1   6   0        0.13        0.59      0.52 o
   0   6   0        4.17        8.30      2.01 o
   1   6   0        4.29        4.62      1.34 o
   2   6   0        2.67        2.91      5.13 o
   3   6   0        2.20        1.67      1.45 o
   4   6   0       43.80       42.12      8.69 o
   5   6   0        2.89        5.43      3.27 o
  -4   7   0        0.01        0.43      1.16 o
  -3   7   0       19.14       20.92      5.27 o
  -2   7   0        0.01        2.16      1.51 o
  -1   7   0        4.79        2.42      1.12 o
   0   7   0        2.70        2.84      1.22 o
   1   7   0        3.09        2.42      0.86 o
   2   7   0        0.08        2.09      3.07 o
   3   7   0        0.08        0.50      0.27 o
   4   7   0        5.44        4.35      2.69 o
  -3   8   0        5.81        3.55      2.18 o
  -2   8   0        5.65        8.72      2.65 o
  -1   8   0        0.23        0.22      0.46 o
   0   8   0        0.06       -4.20      2.85 o
   1   8   0        0.86        0.63      0.37 o
   2   8   0       12.14       13.35      3.38 o
  -2  -8   1        0.00        1.52      2.09 o
  -1  -8   1       27.45       29.03      4.48 o
   0  -8   1        0.91       -1.68      2.36 o
   1  -8   1        3.67        3.47      1.54 o
   2  -8   1        4.23        4.71      1.93 o
   3  -8   1        7.02        3.03      2.29 o
  -4  -7   1        1.70        1.43      1.14 o
  -3  -7   1        8.22        5.16      2.83 o
  -2  -7   1        8.75       12.21      3.17 o
  -1  -7   1        0.24        0.01      0.47 o
   0  -7   1        0.38        0.27      0.33 o
   1  -7   1        0.08       -0.10      0.28 o
   2  -7   1        3.16        6.44      3.16 o
   3  -7   1       27.60       30.71      6.65 o
   4  -7   1        0.64        1.32      1.86 o
  -4  -6   1        0.03        0.33      0.99 o
  -3  -6   1       34.60       37.08      7.60 o
  -2  -6   1        9.97       14.55      4.55 o
  -1  -6   1        1.37        0.72      0.61 o
   0  -6   1        5.90        8.28      1.99 o
   1  -6   1        0.01       -0.41      0.45 o
   2  -6   1        5.97        8.92      3.34 o
   3  -6   1        0.00        1.64      0.95 o
   4  -6   1       26.62       30.76      5.01 o
   5  -6   1        4.01        4.57      2.79 o
  -5  -5   1        3.83        6.22      3.43 o
  -4  -5   1       14.67       16.07      5.41 o
  -3  -5   1       59.65       56.82      8.92 o
  -2  -5   1        0.38       -0.10      1.19 o
  -1  -5   1        4.12        3.46      1.06 o
   0  -5   1        0.59        0.61      0.19 o
   1  -5   1        1.40        1.72      0.48 o
   2  -5   1       13.39       12.53      1.36 o
   3  -5   1        0.20        0.84      0.85 o
   4  -5   1        7.56       10.95      2.97 o
   5  -5   1        8.06        7.95      3.82 o
  -6  -4   1        1.58       13.98      5.86 o
  -5  -4   1        0.72       -0.54      0.87 o
  -4  -4   1      175.34      181.18     16.53 o
  -3  -4   1       17.26       16.59      4.61 o
  -2  -4   1       42.65       42.96      6.71 o
  -1  -4   1        4.40        2.89      0.72 o
   0  -4   1       75.56       63.58      4.60 o
   1  -4   1        1.36        0.99      0.31 o
   2  -4   1       21.53       21.10      2.60 o
   3  -4   1        0.22        1.74      1.25 o
   4  -4   1        7.79        8.69      3.30 o
   5  -4   1       40.74       34.95      7.51 o
   6  -4   1        8.62       13.38      5.24 o
  -6  -3   1       12.07        6.99      3.44 o
  -5  -3   1        5.53        8.41      3.52 o
  -4  -3   1       56.26       55.33      3.75 o
  -3  -3   1        6.71        6.07      2.89 o
  -2  -3   1       73.33       68.99      7.65 o
  -1  -3   1      111.17      101.44      4.08 o
   0  -3   1       24.06       17.93      1.18 o
   1  -3   1       77.04       72.66      2.84 o
   2  -3   1      289.49      339.27     11.15 o
   3  -3   1       66.93       86.45      7.77 o
   4  -3   1        8.42       11.26      1.72 o
   5  -3   1       54.14       53.73      8.63 o
   6  -3   1       19.46       22.60      6.25 o
  -6  -2   1        4.51        7.39      3.27 o
  -5  -2   1        0.70        0.18      1.24 o
  -4  -2   1        2.29        1.18      0.57 o
  -3  -2   1       38.68       41.18      6.22 o
  -2  -2   1      339.53      351.39     15.86 o
  -1  -2   1       19.86       24.31      1.77 o
   0  -2   1      318.73      300.07      4.64 o
   1  -2   1      570.54      552.68      7.36 o
   2  -2   1      330.41      340.91      7.18 o
   3  -2   1        2.12        2.50      0.56 o
   4  -2   1       14.71       15.17      2.19 o
   5  -2   1        1.08        2.30      1.54 o
   6  -2   1        0.66        1.44      0.58 o
  -6  -1   1       28.25       22.37      5.95 o
  -5  -1   1       56.47       55.28      8.31 o
  -4  -1   1       29.44       26.38      4.98 o
  -3  -1   1      356.08      363.61      9.75 o
  -2  -1   1      399.75      414.06     15.45 o
  -1  -1   1       89.81       80.73      3.03 o
   1  -1   1     1836.01     1870.32      7.88 o
   2  -1   1      632.87      653.32     11.93 o
   3  -1   1       50.71       55.25      3.68 o
   4  -1   1      163.24      183.42      8.41 o
   5  -1   1        2.38        4.66      8.33 o
   6  -1   1        7.04        7.25      2.38 o
  -6   0   1        9.18       10.20      3.65 o
  -5   0   1      411.33      413.19     21.26 o
  -4   0   1       63.87       56.84      6.98 o
  -3   0   1      103.70      116.77      8.74 o
  -2   0   1       43.12       83.36      3.74 o
  -1   0   1     1841.27     1859.80     15.43 o
   1   0   1     1089.57     1072.78     10.58 o
   2   0   1      298.89      280.02      5.78 o
   3   0   1        8.11       13.49      1.84 o
   4   0   1       29.25       29.80      4.89 o
   5   0   1       16.31       12.91      3.31 o
   6   0   1        6.74        4.92      2.25 o
  -6   1   1       16.84       15.10      3.04 o
  -5   1   1      123.96      120.91      8.02 o
  -4   1   1      782.68      792.52     17.86 o
  -3   1   1       44.63       55.09      4.08 o
  -2   1   1       41.76       55.37      2.34 o
  -1   1   1     4270.79     4423.20     41.09 o
   1   1   1     6716.70     6841.16     61.38 o
   2   1   1       61.36       71.77      4.41 o
   3   1   1       23.29       27.56      4.55 o
   4   1   1      218.21      243.60     15.53 o
   5   1   1       96.21       98.37     10.81 o
   6   1   1        4.24        3.30      2.04 o
  -6   2   1        7.86        6.96      3.37 o
  -5   2   1        0.07       -0.56      0.83 o
  -4   2   1       29.32       30.48      3.25 o
  -3   2   1        3.78        2.76      1.63 o
  -2   2   1        0.60        0.60      0.20 o
  -1   2   1     4126.32     4189.84     31.97 o
   0   2   1     1702.32     1662.91     17.27 o
   1   2   1     6615.11     6455.72    137.68 o
   2   2   1       67.49       54.66      6.13 o
   3   2   1      125.60      128.09     10.71 o
   4   2   1       18.94       17.04      4.36 o
   5   2   1      236.83      253.73     18.54 o
   6   2   1        1.56        5.45      3.32 o
  -6   3   1       17.84       19.54      5.69 o
  -5   3   1       17.21       14.69      4.58 o
  -4   3   1        0.84        1.31      0.42 o
  -3   3   1       45.28       38.65      4.63 o
  -2   3   1     1148.83     1243.62     14.37 o
  -1   3   1      280.21      302.60      8.91 o
   0   3   1        4.70        3.64      0.46 o
   1   3   1       42.53       49.38      2.90 o
   2   3   1      447.14      464.63     19.05 o
   3   3   1      236.73      235.41     15.52 o
   4   3   1        2.47        2.38      1.49 o
   5   3   1        5.42        5.75      3.40 o
   6   3   1       35.20       38.60      8.44 o
  -6   4   1        0.00        0.02      0.20 o
  -5   4   1        4.21        2.32      2.52 o
  -4   4   1        0.09        0.72      0.94 o
  -3   4   1        0.71        2.07      1.01 o
  -2   4   1       31.55       29.41      2.05 o
  -1   4   1      205.42      192.22     15.46 o
   0   4   1      374.00      372.01     10.28 o
   1   4   1      209.10      221.64     11.85 o
   2   4   1        1.87        1.48      1.96 o
   3   4   1        9.52        4.90      1.90 o
   4   4   1       34.12       39.02      7.37 o
   5   4   1       10.49        9.95      3.83 o
   6   4   1       14.36       20.85      6.25 o
  -5   5   1        0.44        1.93      2.72 o
  -4   5   1        1.89        1.93      1.33 o
  -3   5   1        2.15        2.65      1.35 o
  -2   5   1      244.86      258.91     11.44 o
  -1   5   1        9.95        9.96      1.52 o
   0   5   1        0.94        0.74      0.23 o
   1   5   1       93.59       87.88      4.34 o
   2   5   1       17.27       17.69      5.60 o
   3   5   1        6.46        4.12      2.41 o
   4   5   1       29.59       33.38      7.21 o
   5   5   1        4.34        4.79      3.07 o
  -5   6   1        5.02        6.06      4.00 o
  -4   6   1        0.65        2.05      2.29 o
  -3   6   1        5.73        4.46      1.77 o
  -2   6   1        4.05        5.60      2.55 o
  -1   6   1        0.45       -0.09      0.66 o
   0   6   1        3.75        4.54      2.33 o
   1   6   1        1.19        0.68      1.01 o
   2   6   1       10.69       17.13      7.29 o
   3   6   1        2.07        1.98      1.97 o
   4   6   1       73.34       70.93     11.51 o
   5   6   1        0.11        1.75      1.93 o
  -4   7   1        0.39        3.24      2.14 o
  -3   7   1        1.85        0.55      0.84 o
  -2   7   1        0.18        0.13      0.83 o
  -1   7   1        0.71        0.73      0.73 o
   0   7   1        0.43        0.50      0.60 o
   1   7   1        4.88        6.30      1.88 o
   2   7   1        1.02        4.34      2.80 o
   3   7   1       32.81       32.26      7.50 o
   4   7   1        2.90        3.99      3.37 o
  -3   8   1        1.57        0.38      0.47 o
  -2   8   1        7.78        9.59      2.76 o
  -1   8   1        0.06        1.14      0.77 o
   0   8   1        2.20       -1.55      2.39 o
   1   8   1        0.11        0.14      0.19 o
   2   8   1        2.65        4.59      3.48 o
   3   8   1       14.61       16.77      5.59 o
   0   9   1        0.53       -3.13      2.67 o
  -2  -8   2        0.64       -0.51      0.57 o
  -1  -8   2       18.42       17.60      3.50 o
   0  -8   2       10.01        6.53      2.78 o
   1  -8   2       50.35       48.64      6.17 o
   2  -8   2        0.00       -0.22      0.15 o
  -3  -7   2        0.65        0.03      0.75 o
  -2  -7   2       62.30       64.64      6.75 o
  -1  -7   2        0.48        2.08      1.13 o
   0  -7   2        2.73        3.71      1.41 o
   1  -7   2        2.58        1.33      0.92 o
   2  -7   2        0.31        0.87      1.54 o
   3  -7   2        2.67        1.33      1.10 o
   4  -7   2        4.35        3.74      2.93 o
  -4  -6   2        1.20        5.33      2.97 o
  -3  -6   2       10.73        8.81      3.99 o
  -2  -6   2        6.90        6.36      3.92 o
  -1  -6   2        0.50        0.06      0.64 o
   0  -6   2       14.37       16.80      2.91 o
   1  -6   2        3.17        2.33      0.86 o
   2  -6   2       10.68       13.56      4.10 o
   3  -6   2       12.54        9.33      2.51 o
   4  -6   2       97.95       96.61      8.74 o
   5  -6   2        0.12        0.48      0.98 o
  -5  -5   2        0.12        1.94      1.90 o
  -4  -5   2       11.40        9.64      4.02 o
  -3  -5   2        0.64       -1.08      2.03 o
  -2  -5   2        0.00       -0.55      1.78 o
  -1  -5   2       15.00       14.35      2.43 o
   0  -5   2        6.77        6.59      0.93 o
   1  -5   2       10.58       11.22      1.33 o
   2  -5   2        0.00        0.16      0.25 o
   3  -5   2       70.29       77.42      4.42 o
   4  -5   2        0.10        1.42      3.12 o
   5  -5   2        3.01        2.92      2.00 o
  -5  -4   2        4.63        2.35      2.12 o
  -4  -4   2       54.55       51.30      8.94 o
  -3  -4   2        0.48        0.49      1.04 o
  -2  -4   2        0.25        0.82      0.99 o
  -1  -4   2       15.17       15.88      2.31 o
   0  -4   2        2.57        2.77      0.57 o
   1  -4   2        0.03        0.07      0.30 o
   2  -4   2        6.37        7.15      0.84 o
   3  -4   2      138.36      125.98      9.85 o
   4  -4   2       19.51       19.78      5.48 o
   5  -4   2        6.99        8.86      4.06 o
   6  -4   2       49.47       46.83      9.54 o
  -6  -3   2        0.02        0.60      1.73 o
  -5  -3   2       59.78       53.10      9.24 o
  -4  -3   2        8.26       12.07      4.65 o
  -3  -3   2       73.60       91.47     10.03 o
  -2  -3   2      135.64      144.08     11.42 o
  -1  -3   2       38.66       37.26      1.98 o
   0  -3   2        1.52        1.04      0.33 o
   1  -3   2       99.24       88.64      3.92 o
   2  -3   2       57.25       47.85      5.62 o
   3  -3   2       15.20       16.86      3.40 o
   4  -3   2       23.54       23.57      5.08 o
   5  -3   2        1.53        0.06      1.06 o
   6  -3   2      156.15      155.92     16.34 o
  -6  -2   2        0.45       -1.05      1.44 o
  -5  -2   2       37.30       28.93      6.14 o
  -4  -2   2        0.04        1.65      0.84 o
  -3  -2   2      409.99      424.98     20.28 o
  -2  -2   2      151.76      148.23     10.44 o
  -1  -2   2       22.41       19.79      1.37 o
   0  -2   2      146.26      126.35      3.38 o
   1  -2   2       17.75       19.12      1.33 o
   2  -2   2       74.38       83.83      3.40 o
   3  -2   2        6.80        8.11      1.10 o
   4  -2   2        2.18        2.04      0.89 o
   5  -2   2      197.68      215.03     10.06 o
   6  -2   2       22.01       21.36      5.77 o
  -6  -1   2       28.47       29.82      6.61 o
  -5  -1   2        8.79        7.92      2.94 o
  -4  -1   2        0.04       -0.29      0.87 o
  -3  -1   2      167.58      173.00      7.74 o
  -2  -1   2       56.24       54.94      5.70 o
  -1  -1   2       29.89       35.16      2.55 o
   0  -1   2        6.42        3.24      0.58 o
   1  -1   2      558.55      478.64      6.63 o
   2  -1   2      691.34      653.31      8.73 o
   3  -1   2     1183.40     1192.80     20.17 o
   4  -1   2       40.92       49.16      4.41 o
   5  -1   2      148.88      162.27      8.98 o
   6  -1   2        4.92        5.23      1.65 o
  -6   0   2       21.50       16.12      4.66 o
  -5   0   2      169.78      162.36     13.50 o
  -4   0   2        0.47        0.14      0.92 o
  -3   0   2      288.58      277.60     12.69 o
  -2   0   2      718.73      690.27     15.61 o
  -1   0   2        0.31        1.71      0.59 o
   1   0   2      461.29      538.32      9.93 o
   2   0   2       56.07       57.44      3.46 o
   3   0   2      482.19      522.64     11.36 o
   4   0   2       44.22       48.05      3.89 o
   5   0   2        5.57        3.08      1.47 o
   6   0   2       19.43       16.93      4.49 o
  -6   1   2       51.22       51.58      5.92 o
  -5   1   2       71.55       74.96      6.46 o
  -4   1   2       95.72       99.31      8.85 o
  -3   1   2      316.03      334.72     10.12 o
  -2   1   2       50.15       48.19      2.05 o
  -1   1   2      390.14      447.46      4.07 o
   1   1   2     1262.52     1193.33     13.96 o
   2   1   2      549.98      547.53     20.64 o
   3   1   2        5.98        3.26      1.09 o
   4   1   2        0.13        9.45      3.62 o
   5   1   2        0.76        1.95      1.55 o
   6   1   2        2.06        1.12      0.29 o
  -6   2   2       15.45       15.09      4.78 o
  -5   2   2        2.83        3.69      1.31 o
  -4   2   2       97.26       98.65      6.04 o
  -3   2   2      572.82      586.87     12.40 o
  -2   2   2        2.15        2.20      0.35 o
  -1   2   2      213.09      191.79      7.18 o
   1   2   2      692.00      802.62     22.27 o
   2   2   2       69.88       79.44      7.19 o
   3   2   2        3.38        3.35      1.63 o
   4   2   2       54.83       62.07      8.22 o
   5   2   2       11.66        9.87      3.58 o
   6   2   2        7.44        7.69      3.59 o
  -6   3   2       34.66       34.94      8.02 o
  -5   3   2       41.09       38.06      7.44 o
  -4   3   2      170.69      172.50      6.90 o
  -3   3   2       93.11       82.89      3.43 o
  -2   3   2       15.39       11.23      1.87 o
  -1   3   2     1180.50     1058.54     20.70 o
   0   3   2       17.86       17.80      1.51 o
   1   3   2      143.51      162.16      5.45 o
   2   3   2      401.35      344.73     52.22 o
   3   3   2       57.14       62.27      7.86 o
   4   3   2        0.02        5.61      4.57 o
   5   3   2       33.70       33.18      7.02 o
   6   3   2      110.82      114.15     14.16 o
  -6   4   2        3.68        6.06      3.20 o
  -5   4   2       26.36       25.50      6.45 o
  -4   4   2        2.36        3.21      2.02 o
  -3   4   2        6.22        8.48      2.05 o
  -2   4   2       19.87       17.77      1.56 o
  -1   4   2     1894.62     1812.27     16.42 o
   0   4   2      267.63      264.26      6.71 o
   1   4   2       11.53       16.80      3.64 o
   2   4   2        2.96        3.33      1.74 o
   3   4   2       25.73       20.72      4.84 o
   4   4   2       15.59       10.23      3.91 o
   5   4   2       55.73       56.72      9.70 o
   6   4   2       33.10       26.78      7.70 o
  -5   5   2        5.16        7.75      4.55 o
  -4   5   2        0.44        1.40      0.48 o
  -3   5   2        1.92        3.37      2.21 o
  -2   5   2       19.65       24.78      3.70 o
  -1   5   2       59.92       67.79      3.78 o
   0   5   2       11.90       12.61      2.12 o
   1   5   2        5.46        4.03      0.84 o
   2   5   2      272.40      306.81     12.33 o
   3   5   2        0.10        0.55      0.77 o
   4   5   2        0.07        0.56      2.08 o
   5   5   2        7.19        7.73      3.89 o
  -5   6   2        4.69        8.72      4.89 o
  -4   6   2        0.06        0.20      0.72 o
  -3   6   2       36.55       32.86      4.63 o
  -2   6   2        2.46        3.31      2.04 o
  -1   6   2       14.46       14.16      1.78 o
   0   6   2       34.11       43.76      4.40 o
   1   6   2       15.51       14.70      2.59 o
   2   6   2        0.08        3.17      4.94 o
   3   6   2        5.64        3.48      2.35 o
   4   6   2        2.41        3.45      2.12 o
   5   6   2        5.95        9.16      4.77 o
  -4   7   2        1.87        3.45      1.76 o
  -3   7   2       13.70       11.65      3.84 o
  -2   7   2        4.47        3.01      1.18 o
  -1   7   2        7.87        5.34      2.33 o
   0   7   2        0.07       -0.21      1.02 o
   1   7   2        3.94        4.52      1.50 o
   2   7   2        4.77        4.84      3.68 o
   3   7   2        9.02        6.95      3.19 o
   4   7   2        0.07        0.86      2.48 o
  -3   8   2        0.53        1.95      1.57 o
  -2   8   2        0.26        0.33      1.00 o
  -1   8   2        0.72        0.31      0.97 o
   0   8   2        1.59       -0.43      2.02 o
   1   8   2        2.11        1.79      0.99 o
   2   8   2        6.17        8.05      5.06 o
   3   8   2        1.09        0.70      1.09 o
   0   9   2        0.37       -2.24      2.79 o
  -2  -8   3        0.10       -0.48      1.26 o
  -1  -8   3        6.99        6.12      2.14 o
   0  -8   3       64.68       51.76      8.50 o
   1  -8   3        2.54        5.73      2.14 o
   2  -8   3        2.97        2.79      1.54 o
  -3  -7   3        0.02        1.46      2.37 o
  -2  -7   3        1.65        4.02      3.20 o
  -1  -7   3        0.08        0.27      0.73 o
   0  -7   3        1.06        1.21      1.02 o
   1  -7   3        0.14        0.09      0.43 o
   2  -7   3       74.60       73.33      9.07 o
   3  -7   3        3.18        2.05      1.53 o
   4  -7   3        3.52        4.00      3.13 o
  -4  -6   3       11.41       12.15      4.80 o
  -3  -6   3       36.67       35.87      7.78 o
  -2  -6   3        5.98        4.52      2.62 o
  -1  -6   3      186.52      190.23     15.38 o
   0  -6   3       21.49       20.35      3.18 o
   1  -6   3       22.08       21.37      2.60 o
   2  -6   3        0.02        0.15      1.28 o
   3  -6   3        6.22        4.62      2.15 o
   4  -6   3        0.09        0.77      2.51 o
   5  -6   3        2.64        2.01      1.87 o
  -5  -5   3        4.58        4.68      3.23 o
  -4  -5   3        4.13        5.02      3.36 o
  -3  -5   3        1.78        0.75      1.85 o
  -2  -5   3        8.75        6.29      2.83 o
  -1  -5   3       17.33       16.78      2.69 o
   0  -5   3        0.19       -0.06      0.30 o
   1  -5   3        0.03        0.29      0.38 o
   2  -5   3        4.39        5.39      1.25 o
   3  -5   3       31.21       32.25      3.01 o
   4  -5   3        1.98        5.19      2.83 o
   5  -5   3       52.32       49.01      9.77 o
  -5  -4   3        0.01       -1.01      2.32 o
  -4  -4   3        2.08        3.07      2.26 o
  -3  -4   3       27.34       21.71      5.24 o
  -2  -4   3       55.58       55.64      7.83 o
  -1  -4   3        1.35        0.83      0.25 o
   0  -4   3       81.37       81.62      3.72 o
   1  -4   3        1.01        2.07      0.59 o
   2  -4   3        3.60        2.87      0.54 o
   3  -4   3        1.31        3.17      1.06 o
   4  -4   3       90.46       92.16     11.37 o
   5  -4   3        8.26        9.00      4.04 o
   6  -4   3        1.86        3.52      2.74 o
  -6  -3   3        0.59       -2.13      2.56 o
  -5  -3   3        3.41        2.46      0.51 o
  -4  -3   3       26.36       19.54      5.02 o
  -3  -3   3       73.73       68.99      8.93 o
  -2  -3   3        0.25       -0.50      0.57 o
  -1  -3   3        1.20        3.70      0.82 o
   0  -3   3        8.39        6.71      0.97 o
   1  -3   3        1.67        1.38      0.45 o
   2  -3   3      156.91      155.61      6.28 o
   3  -3   3        2.08        3.06      0.99 o
   4  -3   3       31.65       33.58      6.11 o
   5  -3   3        1.73        1.72      1.40 o
   6  -3   3        3.75        7.00      3.76 o
  -6  -2   3        2.66        2.21      1.92 o
  -5  -2   3        0.20       -0.32      1.81 o
  -4  -2   3      132.42      132.87      7.18 o
  -3  -2   3       10.18        7.12      2.77 o
  -2  -2   3      126.74      125.52      5.02 o
  -1  -2   3        1.72        1.02      0.42 o
   0  -2   3      362.84      294.86      5.56 o
   1  -2   3       27.87       28.88      1.73 o
   2  -2   3      270.03      284.75     10.15 o
   3  -2   3        4.35        4.95      0.87 o
   4  -2   3        1.97        1.36      0.26 o
   5  -2   3      110.68      117.07      7.56 o
   6  -2   3       33.78       37.84      7.69 o
  -6  -1   3       17.01       14.86      4.79 o
  -5  -1   3        2.92        3.87      1.92 o
  -4  -1   3       12.44        8.29      1.75 o
  -3  -1   3       42.54       38.53      5.76 o
  -2  -1   3      435.19      475.07     12.65 o
  -1  -1   3      184.33      143.03      3.79 o
   0  -1   3      142.37      108.72      3.92 o
   1  -1   3      473.29      461.61      5.14 o
   2  -1   3        4.83        8.35      1.12 o
   3  -1   3       64.10       81.03      3.96 o
   4  -1   3       11.44        8.34      3.83 o
   5  -1   3      155.79      156.76      8.86 o
   6  -1   3       67.71       69.37      6.62 o
  -6   0   3        0.06        0.44      1.11 o
  -5   0   3        1.47        0.32      0.71 o
  -4   0   3       33.79       25.32      3.23 o
  -3   0   3       16.02       18.82      2.51 o
  -2   0   3      860.35      845.40     22.15 o
  -1   0   3     1232.18     1126.43     14.41 o
   0   0   3      410.11      362.36      8.27 o
   1   0   3      100.10      104.46      3.15 o
   2   0   3      748.33      778.26     13.09 o
   3   0   3       15.16       17.93      3.66 o
   4   0   3       77.61       64.42      4.52 o
   5   0   3        0.02        1.12      0.58 o
   6   0   3        0.92       -0.46      1.50 o
  -6   1   3       11.36       12.71      4.57 o
  -5   1   3       67.45       63.61      5.97 o
  -4   1   3      144.94      142.91      8.04 o
  -3   1   3      131.44      129.22      5.39 o
  -2   1   3       81.74       87.42      3.94 o
  -1   1   3       67.58       81.93      2.21 o
   0   1   3       40.20       30.53      0.95 o
   1   1   3      924.24      899.09      9.90 o
   2   1   3        2.37        3.56      0.96 o
   3   1   3       37.63       40.31      2.50 o
   4   1   3      849.59      883.63     28.92 o
   5   1   3        0.04        0.59      0.55 o
   6   1   3        8.75       10.45      3.91 o
  -6   2   3        8.58        7.28      3.49 o
  -5   2   3      255.21      270.16     11.72 o
  -4   2   3       67.22       67.62      5.13 o
  -3   2   3        0.01        1.49      0.75 o
  -2   2   3        6.45        5.17      0.79 o
  -1   2   3        3.38        1.66      0.36 o
   0   2   3        5.65       39.25      6.18 o
   1   2   3      433.22      442.48      5.64 o
   2   2   3        5.91        8.13      2.04 o
   3   2   3       31.42       43.06      6.01 o
   4   2   3        9.70       13.35      3.85 o
   5   2   3       55.26       49.61      8.11 o
   6   2   3        1.00       -0.21      1.50 o
  -6   3   3        8.01        8.56      3.87 o
  -5   3   3       14.36       13.47      4.17 o
  -4   3   3      498.34      515.03     12.53 o
  -3   3   3       15.63       15.83      1.75 o
  -2   3   3       60.39       57.03      3.71 o
  -1   3   3      679.39      636.74      6.20 o
   0   3   3       40.56       29.58      1.37 o
   1   3   3     1923.96     1892.08     30.69 o
   2   3   3      157.88      165.89     11.37 o
   3   3   3       81.89       78.33      8.77 o
   4   3   3        0.00        2.45      2.07 o
   5   3   3       14.99       17.07      5.32 o
   6   3   3        0.75        4.95      3.48 o
  -6   4   3        7.63       10.61      4.38 o
  -5   4   3        0.39        0.37      1.62 o
  -4   4   3       18.09       17.71      5.06 o
  -3   4   3        8.75       13.19      4.19 o
  -2   4   3      272.46      265.02      6.65 o
  -1   4   3      752.49      741.64      7.87 o
   0   4   3      332.91      360.09      8.66 o
   1   4   3     1788.51     1740.40     18.81 o
   2   4   3      150.19      121.86     13.26 o
   3   4   3       45.11       46.36      7.24 o
   4   4   3        4.41        4.03      2.38 o
   5   4   3       62.42       75.25     11.38 o
   6   4   3        0.70        4.99      3.61 o
  -5   5   3       72.98       82.64     12.86 o
  -4   5   3        1.08        3.04      2.62 o
  -3   5   3       70.80       76.17      6.58 o
  -2   5   3      375.73      371.52     22.77 o
  -1   5   3        0.88        1.26      1.21 o
   0   5   3        0.13       -0.45      0.54 o
   1   5   3        4.71        5.55      1.09 o
   2   5   3       93.72       90.37     10.66 o
   3   5   3        7.36       10.49      3.90 o
   4   5   3        0.31        0.93      1.38 o
   5   5   3        0.01        2.23      1.99 o
  -5   6   3        2.36       -0.30      1.30 o
  -4   6   3        0.22        0.25      0.63 o
  -3   6   3        3.14        4.46      1.85 o
  -2   6   3      114.26      120.23     10.81 o
  -1   6   3        3.25        4.59      1.43 o
   0   6   3      240.99      275.34     10.78 o
   1   6   3       17.63       15.58      2.74 o
   2   6   3        3.32        9.52      6.20 o
   3   6   3        3.84        3.74      2.19 o
   4   6   3       12.26       18.26      5.58 o
   5   6   3        9.04       11.96      4.87 o
  -4   7   3        0.27        3.12      2.15 o
  -3   7   3        7.81        3.71      2.10 o
  -2   7   3       46.43       44.42      5.38 o
  -1   7   3        0.22        0.14      0.48 o
   0   7   3        0.05        0.87      0.71 o
   1   7   3       36.83       38.42      4.94 o
   2   7   3        7.25       10.44      2.84 o
   3   7   3        7.39        6.82      3.44 o
   4   7   3        2.93        6.45      3.65 o
  -3   8   3       17.06       15.50      4.86 o
  -2   8   3        0.88       -0.14      0.69 o
  -1   8   3        0.31        0.14      0.47 o
   0   8   3       18.46       10.62      3.59 o
   1   8   3        1.80        0.98      0.68 o
   2   8   3        2.15        1.81      2.85 o
   3   8   3        0.15       -1.13      1.94 o
   0   9   3        0.08       -2.22      2.85 o
  -1  -8   4       11.13       11.26      3.86 o
   0  -8   4        9.10        5.21      2.64 o
   1  -8   4       19.92       17.39      5.02 o
   2  -8   4        1.18        0.11      0.68 o
  -3  -7   4        0.63        0.04      1.14 o
  -2  -7   4       46.97       59.83     10.05 o
  -1  -7   4        8.01       10.08      2.45 o
   0  -7   4        3.86        2.20      1.89 o
   1  -7   4       38.86       41.69      5.30 o
   2  -7   4       20.27       21.09      4.07 o
   3  -7   4        0.46       -2.01      2.12 o
  -4  -6   4       12.56       20.19      6.66 o
  -3  -6   4        5.94        5.71      3.22 o
  -2  -6   4       25.04       27.07      6.37 o
  -1  -6   4       65.80       74.29      6.28 o
   0  -6   4        0.34        0.33      0.19 o
   1  -6   4      236.44      250.87     13.80 o
   2  -6   4       13.16       16.50      4.68 o
   3  -6   4        7.04        4.82      2.39 o
   4  -6   4        1.56        2.75      1.98 o
  -5  -5   4       13.85       18.31      6.20 o
  -4  -5   4        5.66        3.84      2.38 o
  -3  -5   4        7.59        5.72      2.90 o
  -2  -5   4      164.59      187.24     15.98 o
  -1  -5   4        2.72        3.03      1.01 o
   0  -5   4       24.69       23.95      2.49 o
   1  -5   4       72.65       78.17      5.14 o
   2  -5   4        0.80        1.99      1.00 o
   3  -5   4        0.05       -0.29      0.62 o
   4  -5   4       19.45       21.88      7.04 o
   5  -5   4        5.69        5.10      3.10 o
  -5  -4   4        1.03        0.80      1.98 o
  -4  -4   4       15.09       15.01      4.84 o
  -3  -4   4       27.76       28.43      6.34 o
  -2  -4   4        5.05        7.03      2.82 o
  -1  -4   4       11.19       13.16      1.82 o
   0  -4   4      339.63      358.06     10.27 o
   1  -4   4        0.01        0.08      0.20 o
   2  -4   4       39.82       41.09      2.53 o
   3  -4   4        6.60        6.22      1.40 o
   4  -4   4      143.50      156.63      9.07 o
   5  -4   4        0.23        0.76      1.12 o
   6  -4   4        0.64        1.05      1.65 o
  -5  -3   4        0.23        1.66      1.67 o
  -4  -3   4        5.22        4.04      2.58 o
  -3  -3   4        8.21        9.02      3.31 o
  -2  -3   4        7.90       12.76      2.43 o
  -1  -3   4       54.72       60.09      3.15 o
   0  -3   4       22.38       19.05      1.72 o
   1  -3   4       83.54       83.52      3.73 o
   2  -3   4        0.77        1.07      0.42 o
   3  -3   4      160.78      170.24      5.71 o
   4  -3   4        0.33        0.25      0.73 o
   5  -3   4        6.34        7.83      3.26 o
   6  -3   4       33.92       27.40      6.76 o
  -6  -2   4        5.33        2.13      2.07 o
  -5  -2   4       12.02       10.28      3.90 o
  -4  -2   4       28.80       27.68      3.65 o
  -3  -2   4        0.26        0.72      1.26 o
  -2  -2   4        0.22        1.76      0.72 o
  -1  -2   4       40.17       34.55      2.61 o
   0  -2   4       36.73       41.04      2.19 o
   1  -2   4        3.62        3.08      0.57 o
   2  -2   4       48.49       50.32      2.62 o
   3  -2   4      418.41      414.66     11.31 o
   4  -2   4        0.15       -0.31      0.69 o
   5  -2   4        0.48        0.77      1.05 o
   6  -2   4       42.79       36.46      7.52 o
  -6  -1   4        0.61       -0.45      0.91 o
  -5  -1   4       37.42       33.91      4.22 o
  -4  -1   4        7.72        6.75      1.73 o
  -3  -1   4       69.47       86.90      9.01 o
  -2  -1   4      329.76      365.03     16.37 o
  -1  -1   4       69.72       70.89      2.67 o
   0  -1   4       35.87       28.70      2.30 o
   1  -1   4      235.14      234.60      4.65 o
   2  -1   4      378.32      369.00      6.44 o
   3  -1   4       46.81       58.19      4.15 o
   4  -1   4        3.02        3.04      2.20 o
   5  -1   4       35.64       35.50      4.18 o
   6  -1   4      171.20      166.41     10.32 o
  -6   0   4       25.59       25.22      6.05 o
  -5   0   4       23.56       22.66      5.19 o
  -4   0   4        0.02       -0.53      0.74 o
  -3   0   4      342.49      359.81     15.87 o
  -2   0   4       97.59      108.61      8.51 o
  -1   0   4      132.50      118.67      5.08 o
   0   0   4      246.02      222.14      4.29 o
   1   0   4      414.85      424.41      6.28 o
   2   0   4      433.89      465.20     10.71 o
   3   0   4       33.83       39.68      5.18 o
   4   0   4        0.24        0.73      0.81 o
   5   0   4      421.19      423.81     21.22 o
   6   0   4       10.31       11.16      2.90 o
  -6   1   4        2.42        5.29      3.51 o
  -5   1   4        4.93        3.78      1.99 o
  -4   1   4        5.40        8.50      2.10 o
  -3   1   4        0.53        0.42      0.89 o
  -2   1   4        0.08        2.69      1.87 o
  -1   1   4      199.49      189.42      6.49 o
   0   1   4        3.10        3.44      0.37 o
   1   1   4      462.48      416.82      7.15 o
   2   1   4      181.80      162.21      9.61 o
   3   1   4      773.93      804.20     24.90 o
   4   1   4       32.44       43.89      4.72 o
   5   1   4      236.10      241.20     17.12 o
   6   1   4        3.82        2.40      1.48 o
  -6   2   4        0.37        0.06      1.69 o
  -5   2   4       58.96       58.84      5.55 o
  -4   2   4       16.60       20.03      3.06 o
  -3   2   4      324.89      325.38     10.22 o
  -2   2   4       45.12       44.57      2.08 o
  -1   2   4      272.22      274.10      4.82 o
   0   2   4      863.91      778.62      6.47 o
   1   2   4        1.83        5.15      0.69 o
   2   2   4        0.00        0.84      0.30 o
   3   2   4      488.70      475.74     20.58 o
   4   2   4      116.83      120.17     11.61 o
   5   2   4        3.72        5.11      2.67 o
   6   2   4        4.60        6.78      3.29 o
  -6   3   4        3.77        3.04      1.86 o
  -5   3   4        4.98        5.56      2.70 o
  -4   3   4      136.09      139.59      7.00 o
  -3   3   4        0.00        0.08      0.47 o
  -2   3   4       26.14       24.83      1.54 o
  -1   3   4       34.77       31.22      1.35 o
   0   3   4        5.37        3.58      0.52 o
   1   3   4       43.94       71.27      4.64 o
   2   3   4      487.69      480.40     19.63 o
   3   3   4      151.67      138.91     12.08 o
   4   3   4        4.44       19.90      5.88 o
   5   3   4       15.97       14.83      4.65 o
   6   3   4        3.21        2.05      1.63 o
  -5   4   4        5.07        5.57      3.33 o
  -4   4   4       34.61       37.53      7.59 o
  -3   4   4      265.93      265.68     18.31 o
  -2   4   4        6.90        8.32      1.19 o
  -1   4   4       46.81       44.01      2.55 o
   0   4   4     1168.62     1198.68     18.35 o
   1   4   4       58.89       91.74      5.41 o
   2   4   4      438.33      459.52     20.80 o
   3   4   4        5.68        4.10      1.87 o
   4   4   4       15.80       19.88      5.14 o
   5   4   4       17.64       19.16      5.78 o
   6   4   4        1.65        3.10      2.90 o
  -5   5   4       21.55       21.72      6.76 o
  -4   5   4       78.79       80.58     11.78 o
  -3   5   4      179.06      189.21     11.53 o
  -2   5   4        1.56        3.25      1.02 o
  -1   5   4      220.05      235.96      5.63 o
   0   5   4        3.40        2.92      0.45 o
   1   5   4        4.16        2.24      0.92 o
   2   5   4      167.87      155.20     11.32 o
   3   5   4       28.78       37.16      7.07 o
   4   5   4        0.07       -0.35      1.22 o
   5   5   4        0.05       -1.63      2.22 o
  -5   6   4       10.15       13.24      5.37 o
  -4   6   4        3.11        2.53      1.67 o
  -3   6   4       15.09       15.45      3.10 o
  -2   6   4        2.78        7.96      2.81 o
  -1   6   4      249.49      274.26      9.33 o
   0   6   4      189.18      198.26      9.26 o
   1   6   4        9.99        9.54      2.02 o
   2   6   4       34.52       43.77      6.91 o
   3   6   4       24.40       21.14      5.60 o
   4   6   4        5.42        4.90      2.64 o
   5   6   4       10.69        9.16      4.56 o
  -4   7   4       13.49       15.94      5.84 o
  -3   7   4       15.66       16.17      4.40 o
  -2   7   4        0.18        1.78      1.08 o
  -1   7   4       19.86       19.21      3.30 o
   0   7   4        2.00        2.28      1.04 o
   1   7   4        9.10        9.76      2.32 o
   2   7   4       42.35       46.48      5.64 o
   3   7   4        3.96       -1.06      2.35 o
   4   7   4        2.17        1.45      1.66 o
  -3   8   4       19.40       23.66      4.38 o
  -2   8   4        4.37        3.92      1.79 o
  -1   8   4        2.14        3.26      1.45 o
   0   8   4        5.10        2.77      1.71 o
   1   8   4        0.89        0.24      0.63 o
   2   8   4        0.01        1.75      3.14 o
   3   8   4        0.09       -3.74      3.44 o
   0   9   4        0.31       -2.84      2.88 o
   1   9   4        3.82        5.73      2.99 o
   0  -8   5       51.51       55.01      9.26 o
   1  -8   5        0.35       -0.27      0.43 o
  -2  -7   5        3.01        3.54      2.52 o
  -1  -7   5       65.04       77.91      7.06 o
   0  -7   5        0.74       -0.29      1.75 o
   1  -7   5        0.50        0.84      0.95 o
   2  -7   5       45.04       41.71      5.56 o
   3  -7   5        0.03       -1.62      1.81 o
  -4  -6   5        8.75       12.52      5.27 o
  -3  -6   5       29.17       39.78      8.54 o
  -2  -6   5        0.41        3.97      2.99 o
  -1  -6   5       55.49       59.83      4.58 o
   0  -6   5       33.42       34.00      3.25 o
   1  -6   5        1.57        5.25      1.52 o
   2  -6   5        5.68        5.35      2.94 o
   3  -6   5       15.22       17.01      5.07 o
   4  -6   5        1.54        2.83      1.71 o
  -4  -5   5       25.61       25.38      7.07 o
  -3  -5   5       49.66       48.25      8.86 o
  -2  -5   5        0.10        2.65      2.87 o
  -1  -5   5       25.21       29.04      2.98 o
   0  -5   5        9.11       10.17      1.95 o
   1  -5   5       14.81       15.61      2.06 o
   2  -5   5      263.16      281.22     10.58 o
   3  -5   5        4.21        4.42      1.16 o
   4  -5   5       10.36       10.97      3.82 o
   5  -5   5        0.71        3.93      2.74 o
  -5  -4   5        1.46        3.70      3.13 o
  -4  -4   5       21.79       21.33      6.00 o
  -3  -4   5      192.53      194.61     16.94 o
  -2  -4   5       11.73       13.97      2.84 o
  -1  -4   5      341.95      348.59     10.76 o
   0  -4   5      267.11      300.19     18.81 o
   1  -4   5       77.92       75.38      5.12 o
   2  -4   5       11.35        8.96      1.61 o
   3  -4   5        0.12       -0.17      0.39 o
   4  -4   5        0.24        0.07      0.37 o
   5  -4   5        8.91        9.33      3.35 o
   6  -4   5        0.41        1.43      1.96 o
  -5  -3   5       13.13       13.07      5.15 o
  -4  -3   5       67.77       68.48     10.19 o
  -3  -3   5       48.99       56.85      8.57 o
  -2  -3   5        0.13        0.04      0.55 o
  -1  -3   5       77.16       89.56      4.91 o
   0  -3   5        1.30        0.75      0.42 o
   1  -3   5       19.20       20.83      2.61 o
   2  -3   5       40.63       40.29      3.02 o
   3  -3   5       16.28       22.98      2.68 o
   4  -3   5        5.51        5.68      2.63 o
   5  -3   5       67.15       56.86      8.86 o
   6  -3   5        2.70        1.25      0.87 o
  -6  -2   5        0.79        0.31      0.74 o
  -5  -2   5        0.39       -0.39      1.24 o
  -4  -2   5       70.17       75.11     10.15 o
  -3  -2   5        4.09        2.50      1.91 o
  -2  -2   5      136.57      121.80      9.31 o
  -1  -2   5      167.31      169.24     17.56 o
   0  -2   5      344.37      329.38      7.55 o
   1  -2   5      116.56      125.87      4.57 o
   2  -2   5        8.17       10.18      1.23 o
   3  -2   5        0.10        2.28      1.61 o
   4  -2   5       73.83       72.60      5.45 o
   5  -2   5       50.94       55.00      8.04 o
   6  -2   5        0.01       -0.36      2.26 o
  -6  -1   5        2.11       -0.50      1.12 o
  -5  -1   5        3.77        4.10      1.43 o
  -4  -1   5       13.46       12.08      3.11 o
  -3  -1   5       41.04       48.37      7.11 o
  -2  -1   5        2.89        4.46      1.74 o
  -1  -1   5       63.80       79.64     10.98 o
   0  -1   5       81.52       60.28      3.70 o
   1  -1   5        0.81        1.39      0.28 o
   2  -1   5      461.02      469.18     12.20 o
   3  -1   5       33.34       35.24      3.25 o
   4  -1   5       15.18        9.70      1.99 o
   5  -1   5        2.54        3.57      1.51 o
   6  -1   5        0.00        5.19      2.04 o
  -6   0   5        8.14       11.90      4.22 o
  -5   0   5        0.01       -2.00      1.33 o
  -4   0   5       24.30       23.47      3.41 o
  -3   0   5        0.02        3.30      3.02 o
  -2   0   5      221.55      250.34     13.10 o
  -1   0   5        4.88        6.46      1.93 o
   0   0   5      347.34      321.98      5.81 o
   1   0   5      195.76      187.35      5.37 o
   2   0   5      273.41      291.17     12.67 o
   3   0   5       44.70       43.36      5.61 o
   4   0   5        7.89        4.59      2.02 o
   5   0   5      109.06      106.11     10.86 o
   6   0   5       40.19       45.10      5.59 o
  -6   1   5        6.17        6.80      3.62 o
  -5   1   5        4.45        8.86      2.25 o
  -4   1   5        0.05        0.70      1.49 o
  -3   1   5       64.23       68.57      4.32 o
  -2   1   5      503.33      532.48     10.28 o
  -1   1   5      309.45      289.05      6.21 o
   0   1   5       89.02       67.26      3.16 o
   1   1   5      968.10      932.63     15.70 o
   2   1   5       35.79       37.77      4.94 o
   3   1   5       15.63       16.81      3.68 o
   4   1   5      163.65      137.64     11.70 o
   5   1   5       66.27       66.87      9.14 o
   6   1   5       57.45       45.98      8.27 o
  -6   2   5        0.08        0.05      0.99 o
  -5   2   5        1.45        0.55      1.18 o
  -4   2   5       59.35       58.53      5.17 o
  -3   2   5        0.54        1.15      0.73 o
  -2   2   5      255.78      257.26      5.76 o
  -1   2   5     1086.73     1049.18      9.70 o
   0   2   5       91.04       99.73      3.02 o
   1   2   5      816.27      784.03     11.85 o
   2   2   5       84.89       82.73      7.80 o
   3   2   5       51.20       57.96      7.45 o
   4   2   5      114.10      105.46     11.00 o
   5   2   5        0.33        4.51      2.79 o
   6   2   5        5.21        5.43      3.21 o
  -6   3   5        6.57        4.74      2.88 o
  -5   3   5        5.44        3.79      2.44 o
  -4   3   5       77.57       73.79      5.45 o
  -3   3   5       52.22       55.24      4.08 o
  -2   3   5       38.39       36.28      2.65 o
  -1   3   5      107.62      107.39      2.65 o
   0   3   5        0.24        0.15      0.23 o
   1   3   5        0.05        0.88      0.35 o
   2   3   5       71.45       77.40      8.21 o
   3   3   5        0.86        1.19      1.76 o
   4   3   5      804.55      833.12     32.50 o
   5   3   5       24.40       22.59      6.09 o
   6   3   5       20.79       19.86      5.86 o
  -5   4   5       42.37       41.04      8.48 o
  -4   4   5       13.82       15.89      4.89 o
  -3   4   5       26.77       31.40      6.52 o
  -2   4   5      124.26      114.03      6.32 o
  -1   4   5       17.66       16.46      1.07 o
   0   4   5      114.99      113.32      3.63 o
   1   4   5       96.59       96.55      5.91 o
   2   4   5       83.89       90.22      9.57 o
   3   4   5       89.19       95.02     10.51 o
   4   4   5        0.26        2.64      1.70 o
   5   4   5       43.45       47.39      8.81 o
   6   4   5        4.32        4.68      3.14 o
  -5   5   5        6.40        6.79      4.06 o
  -4   5   5       79.24       86.80     12.35 o
  -3   5   5        2.85        4.54      2.51 o
  -2   5   5        0.13        0.33      1.34 o
  -1   5   5       65.08       59.70      3.36 o
   0   5   5        4.38        4.17      0.70 o
   1   5   5      145.90      147.54      7.89 o
   2   5   5       39.84       55.01     13.30 o
   3   5   5      201.50      237.77     17.68 o
   4   5   5        0.29       -0.83      2.14 o
   5   5   5        2.62        5.37      2.74 o
  -4   6   5        6.89        8.07      4.11 o
  -3   6   5        9.37       10.15      2.37 o
  -2   6   5      219.60      229.85     14.11 o
  -1   6   5       52.28       50.94      5.69 o
   0   6   5       21.54       23.96      6.45 o
   1   6   5      105.87      104.84      7.29 o
   2   6   5       14.94       20.50      5.84 o
   3   6   5       22.11       24.78      6.06 o
   4   6   5       10.18        9.16      3.63 o
   5   6   5        8.96        9.53      4.27 o
  -4   7   5        6.18        3.64      2.65 o
  -3   7   5       48.55       52.36      6.14 o
  -2   7   5       31.98       28.64      4.16 o
  -1   7   5        4.64        3.35      1.37 o
   0   7   5        0.01        0.79      0.50 o
   1   7   5       12.38        9.43      2.28 o
   2   7   5        9.20        9.07      5.19 o
   3   7   5       12.79       11.16      3.80 o
   4   7   5        8.03        9.57      3.98 o
  -3   8   5       12.13       13.25      4.98 o
  -2   8   5       27.41       32.94     10.94 o
  -1   8   5        0.83        0.91      1.04 o
   0   8   5       67.04       68.63     10.19 o
   1   8   5        1.85        1.26      1.96 o
   2   8   5        0.13        1.80      4.94 o
   3   8   5       10.56        7.89      3.36 o
   0   9   5        0.29       -1.59      2.15 o
  -2  -7   6        3.81        4.64      2.97 o
  -1  -7   6       22.17       18.93      5.56 o
   0  -7   6        0.41       -0.48      2.03 o
   1  -7   6       41.91       42.09      5.53 o
   2  -7   6        4.26        4.18      1.64 o
   3  -7   6        1.57        0.22      0.88 o
  -3  -6   6        4.71        4.51      3.26 o
  -2  -6   6       66.49       74.19     11.11 o
  -1  -6   6       15.48       18.57      2.63 o
   0  -6   6        8.37        7.42      1.76 o
   1  -6   6       53.18       53.85      5.72 o
   2  -6   6        0.22        1.80      2.18 o
   3  -6   6        3.03        2.67      1.28 o
   4  -6   6        1.67        4.57      3.30 o
  -4  -5   6       17.86       19.34      6.01 o
  -3  -5   6       20.62       20.62      5.88 o
  -2  -5   6       96.78      101.78      8.15 o
  -1  -5   6        3.86        5.09      1.38 o
   0  -5   6        5.47        4.69      1.35 o
   1  -5   6       29.63       30.64      2.96 o
   2  -5   6       19.40       23.65      3.35 o
   3  -5   6       33.22       32.74      3.99 o
   4  -5   6       20.85       22.19      5.37 o
   5  -5   6       10.33        7.73      3.71 o
  -5  -4   6        1.33        2.35      2.16 o
  -4  -4   6       26.14       24.44      6.53 o
  -3  -4   6        0.11        0.64      0.23 o
  -2  -4   6      243.68      263.11     12.80 o
  -1  -4   6       56.11       63.84      4.66 o
   0  -4   6       83.76       86.37      5.33 o
   1  -4   6      288.98      302.85     10.91 o
   2  -4   6       56.92       60.88      4.95 o
   3  -4   6       60.65       52.96      4.12 o
   4  -4   6        3.12        5.37      1.53 o
   5  -4   6        0.13        0.06      0.77 o
  -5  -3   6       46.40       55.61     10.35 o
  -4  -3   6       26.09       17.32      5.31 o
  -3  -3   6       90.48      106.80     12.04 o
  -2  -3   6      160.58      174.30     13.55 o
  -1  -3   6       25.50       27.20      4.73 o
   0  -3   6       59.19       52.43      3.64 o
   1  -3   6      391.35      417.76     12.62 o
   2  -3   6        5.25        4.14      0.80 o
   3  -3   6       10.91       14.28      2.18 o
   4  -3   6       10.76        8.82      2.09 o
   5  -3   6        8.37        8.68      3.40 o
   6  -3   6        2.02        1.06      0.85 o
  -5  -2   6        0.18       -0.47      0.89 o
  -4  -2   6       58.01       50.52      8.57 o
  -3  -2   6      138.66      153.53      9.80 o
  -2  -2   6       13.72       11.29      1.71 o
  -1  -2   6       35.67       34.98      5.07 o
   0  -2   6     1723.90     1663.17     23.94 o
   1  -2   6      152.55      187.00      5.77 o
   2  -2   6       95.16      101.34      4.72 o
   3  -2   6        1.14        0.81      0.54 o
   4  -2   6       65.45       67.33      7.97 o
   5  -2   6        2.85        4.97      1.42 o
   6  -2   6        6.57        1.93      1.19 o
  -6  -1   6        0.08        0.36      0.60 o
  -5  -1   6        8.37        5.84      1.72 o
  -4  -1   6        2.59        9.00      5.37 o
  -3  -1   6       25.29       26.58      5.42 o
  -2  -1   6       34.76       45.65      6.38 o
  -1  -1   6       55.04       45.01      7.76 o
   0  -1   6      141.36      104.89      6.70 o
   1  -1   6      307.64      323.14      6.15 o
   2  -1   6        1.53        1.70      0.67 o
   3  -1   6      134.16      144.28      6.82 o
   4  -1   6        5.06        4.50      1.33 o
   5  -1   6        2.66        3.85      1.35 o
   6  -1   6       42.09       38.40      4.98 o
  -6   0   6       13.58       17.08      3.86 o
  -5   0   6        1.39        0.11      0.73 o
  -4   0   6       20.07       19.83      3.24 o
  -3   0   6        2.40        2.89      1.91 o
  -2   0   6       45.76       58.98      6.76 o
  -1   0   6      101.31       95.26      7.58 o
   0   0   6        5.68        5.84      1.02 o
   1   0   6       22.31       26.10      2.82 o
   2   0   6      123.89      129.44      9.00 o
   3   0   6      296.87      320.62     15.83 o
   4   0   6       10.53       16.43      3.98 o
   5   0   6        0.47        2.20      4.47 o
   6   0   6        3.45        4.89      1.95 o
  -6   1   6        1.87        5.94      3.45 o
  -5   1   6       11.94       12.23      2.78 o
  -4   1   6        1.50        2.01      1.04 o
  -3   1   6       13.59       20.23      2.45 o
  -2   1   6       59.89       68.67      4.64 o
  -1   1   6      116.28      123.55      5.61 o
   0   1   6       21.82       17.38      0.77 o
   1   1   6      135.03      114.94      4.15 o
   2   1   6      536.44      538.88     19.37 o
   3   1   6        6.29        4.60      1.72 o
   4   1   6        1.66        3.33      1.47 o
   5   1   6       51.05       40.37      7.11 o
   6   1   6       49.95       42.81      7.97 o
  -6   2   6       36.51       47.29      9.40 o
  -5   2   6        0.01       -3.40      2.26 o
  -4   2   6        0.00       -0.39      0.76 o
  -3   2   6       36.24       41.08      3.06 o
  -2   2   6       10.66       13.37      1.28 o
  -1   2   6      136.15      127.17      3.56 o
   0   2   6        2.32        2.99      0.54 o
   1   2   6       90.28      109.08      3.82 o
   2   2   6      263.46      286.87     15.04 o
   3   2   6       64.74       67.67      7.92 o
   4   2   6        2.28        3.53      2.12 o
   5   2   6      336.60      339.97     21.64 o
   6   2   6        1.67        1.90      1.25 o
  -5   3   6        0.39       -3.43      2.32 o
  -4   3   6        4.80        4.17      1.99 o
  -3   3   6       51.02       52.93      7.44 o
  -2   3   6        5.24        3.66      1.29 o
  -1   3   6      153.40      146.66      3.62 o
   0   3   6       38.88       33.22      1.85 o
   1   3   6       59.17       50.61      2.75 o
   2   3   6       23.39       18.08      2.11 o
   3   3   6       50.25       58.52      7.93 o
   4   3   6        0.88       33.62      7.25 o
   5   3   6       70.67       74.40     10.79 o
   6   3   6       12.35        7.66      3.50 o
  -5   4   6       10.29       11.34      4.46 o
  -4   4   6       11.10       13.07      4.14 o
  -3   4   6      183.60      204.93     16.32 o
  -2   4   6        0.37        0.73      0.35 o
  -1   4   6       71.20       70.37      2.32 o
   0   4   6      980.76      946.71     12.67 o
   1   4   6       13.27       14.51      1.80 o
   2   4   6       51.59       49.57      6.92 o
   3   4   6      101.78      102.31     11.15 o
   4   4   6      104.91      120.74     13.18 o
   5   4   6        1.39        1.55      2.29 o
   6   4   6        1.81        1.09      2.89 o
  -5   5   6        0.00       -0.12      0.76 o
  -4   5   6       30.63       35.34      7.94 o
  -3   5   6       28.46       29.72      6.78 o
  -2   5   6        3.42        2.88      1.11 o
  -1   5   6        2.55        2.29      0.44 o
   0   5   6        3.40        3.65      0.77 o
   1   5   6        3.29        4.13      1.14 o
   2   5   6       64.41       65.97      6.22 o
   3   5   6      198.66      210.78     16.73 o
   4   5   6       18.64       20.81      5.69 o
   5   5   6       51.32       47.80      9.45 o
  -4   6   6        0.72        1.15      1.59 o
  -3   6   6       39.82       44.56      5.08 o
  -2   6   6        0.00        2.07      1.60 o
  -1   6   6       21.22       21.85      3.15 o
   0   6   6       53.70       59.40      5.16 o
   1   6   6        8.73       10.34      1.64 o
   2   6   6      269.32      292.58     13.39 o
   3   6   6       25.86       18.54      5.28 o
   4   6   6        3.72        5.71      3.14 o
   5   6   6        3.89        0.60      0.64 o
  -4   7   6        2.18        2.71      2.11 o
  -3   7   6       57.56       56.97     10.67 o
  -2   7   6        1.94       -0.04      0.73 o
  -1   7   6       45.02       48.94      5.25 o
   0   7   6        0.11        0.33      0.51 o
   1   7   6        1.23        0.71      0.64 o
   2   7   6        2.72        1.46      4.67 o
   3   7   6       22.38       19.47      5.77 o
   4   7   6        2.38        0.64      0.73 o
  -2   8   6        8.51        9.92      4.39 o
  -1   8   6        2.73        1.34      1.89 o
   0   8   6       38.90       33.66      7.22 o
   1   8   6        0.27       -0.43      0.69 o
   2   8   6       10.81       11.25      2.97 o
   3   8   6        7.96        3.49      2.57 o
   0   9   6        0.08       -0.45      1.39 o
  -2  -7   7        1.58        2.50      2.27 o
  -1  -7   7       10.73       11.10      4.54 o
   0  -7   7        3.65        6.17      2.28 o
   1  -7   7        2.55        2.01      1.98 o
   2  -7   7        0.13       -0.31      0.89 o
   3  -7   7        0.71        3.26      2.11 o
  -3  -6   7       31.62       38.58      8.73 o
  -2  -6   7        0.00       -2.82      2.16 o
  -1  -6   7       13.76       18.61      2.72 o
   0  -6   7        6.31        5.45      1.26 o
   1  -6   7        9.05        8.07      2.17 o
   2  -6   7      113.29      131.03     14.14 o
   3  -6   7        2.36        5.01      3.22 o
   4  -6   7        2.05        4.01      3.23 o
  -4  -5   7       19.89       17.91      6.02 o
  -3  -5   7       19.24       27.79      7.01 o
  -2  -5   7        4.20        4.65      1.94 o
  -1  -5   7      166.02      179.50      8.64 o
   0  -5   7        2.87        1.84      1.13 o
   1  -5   7        8.84        9.00      1.68 o
   2  -5   7       94.59       93.25      6.80 o
   3  -5   7       51.11       56.68      5.49 o
   4  -5   7       10.68       12.12      6.84 o
   5  -5   7       29.98       23.57      6.36 o
  -4  -4   7        4.29        4.44      2.74 o
  -3  -4   7       21.50       33.98      7.35 o
  -2  -4   7       15.93       22.38      5.41 o
  -1  -4   7       16.91       15.11      3.61 o
   0  -4   7        7.62        8.56      1.75 o
   1  -4   7        4.08        5.74      1.87 o
   2  -4   7       96.56       93.79      6.42 o
   3  -4   7       75.26       75.97      5.54 o
   4  -4   7        0.77        0.05      1.21 o
   5  -4   7        4.25        5.11      1.98 o
  -5  -3   7        0.73        1.08      1.50 o
  -4  -3   7        0.04       -0.12      1.19 o
  -3  -3   7      125.65      131.53      9.60 o
  -2  -3   7        7.36       10.86      3.70 o
  -1  -3   7       65.73       73.58      8.18 o
   0  -3   7       15.30       19.03      2.22 o
   1  -3   7      137.01      137.90     12.53 o
   2  -3   7      247.30      243.79     10.01 o
   3  -3   7       27.03       28.93      3.04 o
   4  -3   7       57.88       55.26      5.52 o
   5  -3   7        1.64        1.83      1.36 o
   6  -3   7        1.15        1.15      0.28 o
  -5  -2   7        9.74        8.72      4.13 o
  -4  -2   7       10.97       12.30      4.24 o
  -3  -2   7      404.77      387.64     21.88 o
  -2  -2   7        5.75        4.87      1.05 o
  -1  -2   7       69.43       71.40      7.93 o
   0  -2   7      306.28      332.64     18.07 o
   1  -2   7       41.09       39.42      2.69 o
   2  -2   7        1.86        1.47      0.58 o
   3  -2   7        4.79        3.91      1.19 o
   4  -2   7        8.39        8.44      2.76 o
   5  -2   7       15.05       10.47      3.42 o
   6  -2   7        0.18       -2.58      2.34 o
  -5  -1   7       16.12       15.74      3.32 o
  -4  -1   7      299.39      295.24     14.89 o
  -3  -1   7       63.88       72.05      9.25 o
  -2  -1   7       10.45        9.77      2.88 o
  -1  -1   7      122.78      149.54     10.59 o
   0  -1   7        2.54        1.15      0.77 o
   1  -1   7      136.78      143.77      4.08 o
   2  -1   7      196.38      196.09      7.38 o
   3  -1   7        8.16        9.52      2.50 o
   4  -1   7       14.13       12.05      2.22 o
   5  -1   7       26.12       22.77      3.46 o
   6  -1   7        3.08        5.21      1.89 o
  -6   0   7        2.72        4.82      3.05 o
  -5   0   7        0.50        0.42      0.56 o
  -4   0   7      214.73      220.61     11.07 o
  -3   0   7        1.73        1.68      1.37 o
  -2   0   7       30.18       26.56      4.63 o
  -1   0   7      696.40      778.80     22.91 o
   0   0   7      146.13      122.03      8.08 o
   1   0   7      514.82      548.96      9.16 o
   2   0   7      124.83      143.03      4.78 o
   3   0   7        0.51        2.59      2.07 o
   4   0   7        5.61        5.58      1.68 o
   5   0   7       30.57       36.35      4.49 o
   6   0   7        0.86        3.35      1.83 o
  -6   1   7        0.00        0.71      0.66 o
  -5   1   7       12.67       11.82      2.12 o
  -4   1   7        0.33        1.23      0.74 o
  -3   1   7       14.29       19.77      2.53 o
  -2   1   7       22.38       20.70      2.64 o
  -1   1   7      222.10      265.82      7.91 o
   0   1   7       58.49       46.03      2.00 o
   1   1   7        1.90        5.29      0.92 o
   2   1   7      156.46      173.36      8.07 o
   3   1   7       34.10       36.89      5.88 o
   4   1   7        0.86       -0.72      1.70 o
   5   1   7        2.11        0.64      1.62 o
   6   1   7        0.62       -0.05      0.58 o
  -5   2   7       13.56       17.51      5.18 o
  -4   2   7        3.44        2.68      1.32 o
  -3   2   7        0.61        0.70      0.35 o
  -2   2   7      180.15      206.45      6.97 o
  -1   2   7        0.62        6.54      1.15 o
   0   2   7       81.11       64.76      5.20 o
   1   2   7      161.39      164.23      7.21 o
   2   2   7       48.97       59.27      7.05 o
   3   2   7       22.40       23.72      5.01 o
   4   2   7       33.45       31.18      5.87 o
   5   2   7       46.76       37.54      7.44 o
   6   2   7        7.04        6.07      3.07 o
  -5   3   7        9.54       12.33      4.27 o
  -4   3   7        0.10       -0.42      1.42 o
  -3   3   7       23.66       23.80      3.48 o
  -2   3   7       53.29       56.12      3.90 o
  -1   3   7       88.96       83.99      4.99 o
   0   3   7        7.55        7.16      1.01 o
   1   3   7      484.02      464.16      8.73 o
   2   3   7        0.47        1.08      1.07 o
   3   3   7       18.40       13.79      1.69 o
   4   3   7      153.73      127.51     12.96 o
   5   3   7        1.00        0.64      0.26 o
   6   3   7        8.72        6.15      3.41 o
  -5   4   7       19.01       21.53      6.17 o
  -4   4   7       10.70       10.91      3.96 o
  -3   4   7        0.31        1.85      2.38 o
  -2   4   7        5.96        4.88      1.04 o
  -1   4   7      142.72      142.85      3.36 o
   0   4   7        5.61       15.10      1.67 o
   1   4   7      131.71      139.24      4.93 o
   2   4   7        0.28       -1.11      1.70 o
   3   4   7       55.58       54.77      8.12 o
   4   4   7       65.79       64.98     10.00 o
   5   4   7        2.69        6.42      2.69 o
   6   4   7       14.44       15.60      5.54 o
  -5   5   7        2.72        3.67      3.23 o
  -4   5   7        8.16        5.11      2.78 o
  -3   5   7       26.13       29.95      6.90 o
  -2   5   7       53.28       54.90      4.55 o
  -1   5   7       18.14       15.53      1.63 o
   0   5   7        2.20        2.12      0.54 o
   1   5   7       58.39       56.07      3.77 o
   2   5   7       12.39       18.22      8.27 o
   3   5   7       49.52       53.05      8.65 o
   4   5   7      173.45      186.10     17.36 o
   5   5   7       22.26       24.54      7.14 o
  -4   6   7        0.02       -0.06      0.14 o
  -3   6   7       16.41       16.21      5.38 o
  -2   6   7       89.85      101.56      8.26 o
  -1   6   7       29.48       28.03      3.46 o
   0   6   7      107.16      108.83      7.12 o
   1   6   7        4.02        3.17      0.84 o
   2   6   7       16.56       26.67      9.06 o
   3   6   7       47.14       52.25      8.82 o
   4   6   7        0.34       -1.13      1.97 o
   5   6   7       17.42       23.46      7.25 o
  -3   7   7        4.05        5.59      3.64 o
  -2   7   7       26.04       30.23      6.83 o
  -1   7   7       14.13       11.23      2.54 o
   0   7   7        0.45        0.29      1.22 o
   1   7   7       10.34       11.85      2.64 o
   2   7   7        7.62        7.04      3.10 o
   3   7   7      125.05      143.90     15.69 o
   4   7   7       13.62        7.56      3.94 o
  -2   8   7       49.39       42.75      8.84 o
  -1   8   7        6.26        6.13      3.67 o
   0   8   7        7.45        4.49      1.86 o
   1   8   7        0.12       -0.12      0.52 o
   2   8   7        1.38        3.17      5.15 o
   3   8   7       10.42        3.59      2.39 o
  -1  -7   8       15.24       15.06      5.30 o
   0  -7   8        0.03       -0.30      1.04 o
   1  -7   8       13.26       17.06      5.60 o
   2  -7   8        0.01       -0.88      1.20 o
  -2  -6   8        0.94        0.26      0.82 o
  -1  -6   8        0.63        0.72      0.83 o
   0  -6   8        4.35        4.24      1.39 o
   1  -6   8       17.07       21.48      3.64 o
   2  -6   8       17.44       14.25      4.59 o
   3  -6   8       37.23       52.57      9.52 o
   4  -6   8        0.77        5.29      3.89 o
  -3  -5   8       27.67       26.54      7.32 o
  -2  -5   8       57.76       68.03      7.34 o
  -1  -5   8       16.13        9.40      3.15 o
   0  -5   8        1.52        0.89      0.85 o
   1  -5   8       18.75       14.56      2.22 o
   2  -5   8        1.48        1.94      1.56 o
   3  -5   8       55.56       64.93      6.09 o
   4  -5   8       57.40       65.01     15.07 o
  -4  -4   8        0.08       -0.55      1.14 o
  -3  -4   8       14.92       17.67      4.04 o
  -2  -4   8      252.16      271.08     18.73 o
  -1  -4   8        1.31        1.46      0.44 o
   0  -4   8        0.11        0.30      2.53 o
   1  -4   8        0.17        1.03      0.68 o
   2  -4   8        1.59        3.71      1.07 o
   3  -4   8       29.05       30.16      4.02 o
   4  -4   8        0.73        0.68      0.88 o
   5  -4   8        1.22        1.13      0.80 o
  -5  -3   8       44.63       48.55     10.00 o
  -4  -3   8        6.94        7.19      3.32 o
  -3  -3   8       61.64       61.87      6.78 o
  -2  -3   8       32.36       23.26      5.29 o
  -1  -3   8        0.00        2.28      1.61 o
   0  -3   8       11.27        6.25      2.40 o
   1  -3   8       34.38       37.60      4.04 o
   2  -3   8        0.89        1.60      1.06 o
   3  -3   8      227.29      212.44     13.73 o
   4  -3   8      162.85      155.45      9.44 o
   5  -3   8       23.57       24.35      4.05 o
   6  -3   8        2.04        1.77      1.46 o
  -5  -2   8        4.18        6.66      3.54 o
  -4  -2   8       21.19       18.02      5.46 o
  -3  -2   8       40.99       44.66      7.83 o
  -2  -2   8      289.79      248.72     14.08 o
  -1  -2   8       33.16       34.99      5.93 o
   0  -2   8      148.12      140.62      7.08 o
   1  -2   8       37.76       39.30      2.75 o
   2  -2   8       76.16       77.50      3.89 o
   3  -2   8      210.33      200.97      7.72 o
   4  -2   8       67.36       64.42      5.78 o
   5  -2   8        0.14        0.58      1.04 o
   6  -2   8        1.37       -0.29      1.13 o
  -5  -1   8       23.49       26.62      4.37 o
  -4  -1   8       19.55       15.90      4.88 o
  -3  -1   8      126.96      140.48     13.23 o
  -2  -1   8       64.36       60.60      4.31 o
  -1  -1   8       65.56       64.38      7.31 o
   0  -1   8       26.87       23.83      2.65 o
   1  -1   8      425.37      421.49     18.35 o
   2  -1   8       18.85       21.52      2.12 o
   3  -1   8        7.88        6.73      1.49 o
   4  -1   8        0.03        0.63      1.22 o
   5  -1   8       15.41       17.55      3.12 o
   6  -1   8        4.45        4.43      1.57 o
  -5   0   8        6.05        3.90      1.51 o
  -4   0   8       58.10       49.13      5.58 o
  -3   0   8      237.07      229.13     16.54 o
  -2   0   8        2.84        5.20      2.13 o
  -1   0   8        0.26        0.29      0.64 o
   0   0   8     1092.29     1144.04     16.00 o
   1   0   8      339.67      374.00     13.78 o
   2   0   8       27.93       25.23      2.26 o
   3   0   8       14.19       13.73      1.81 o
   4   0   8       19.30       22.62      3.17 o
   5   0   8        3.67        5.60      1.81 o
   6   0   8       29.36       32.88      4.73 o
  -5   1   8       45.43       41.43      4.40 o
  -4   1   8       14.44       19.21      2.94 o
  -3   1   8       13.78       20.79      2.71 o
  -2   1   8       57.66       72.27      5.13 o
  -1   1   8        2.23        2.18      0.65 o
   0   1   8      138.06      102.70      3.30 o
   1   1   8      216.20      207.32      5.51 o
   2   1   8       12.32       12.70      2.41 o
   3   1   8       51.88       53.04      7.12 o
   4   1   8        1.10        0.36      0.71 o
   5   1   8        1.07       -1.28      1.71 o
   6   1   8        3.86        3.58      2.03 o
  -5   2   8       29.85       32.27      6.98 o
  -4   2   8       22.53       19.83      3.48 o
  -3   2   8       28.82       36.10      3.52 o
  -2   2   8       70.96       80.11      4.66 o
  -1   2   8       70.89       56.81      3.24 o
   0   2   8        3.72        2.39      0.52 o
   1   2   8        2.56        1.95      0.55 o
   2   2   8      110.13      111.93      6.96 o
   3   2   8       27.65       27.11      5.38 o
   4   2   8        9.48       11.98      3.68 o
   5   2   8        2.71        3.74      2.06 o
   6   2   8        3.34        4.47      2.85 o
  -5   3   8        3.09        0.73      0.89 o
  -4   3   8        0.76       -0.83      2.59 o
  -3   3   8       17.89       21.79      2.76 o
  -2   3   8        0.00        0.28      0.61 o
  -1   3   8       68.89       67.96      3.41 o
   0   3   8        9.56       10.37      1.45 o
   1   3   8       34.47       32.20      2.08 o
   2   3   8      143.16      159.55      6.06 o
   3   3   8       46.82       48.28      3.53 o
   4   3   8        1.72        1.17      1.38 o
   5   3   8        3.65        2.04      1.84 o
   6   3   8        5.51        3.68      2.77 o
  -5   4   8        2.30        2.43      2.32 o
  -4   4   8        4.48        6.60      3.24 o
  -3   4   8        3.67        1.77      1.74 o
  -2   4   8        0.57        1.17      0.87 o
  -1   4   8       32.33       32.07      1.88 o
   0   4   8       59.54       59.34      3.76 o
   1   4   8        0.00        1.22      0.65 o
   2   4   8       24.12       27.23      3.14 o
   3   4   8       57.20       65.47      9.11 o
   4   4   8        3.11        0.54      1.22 o
   5   4   8       83.78       86.23     12.25 o
   6   4   8       10.49        9.22      4.43 o
  -4   5   8        0.01       -0.69      1.92 o
  -3   5   8       20.17       20.52      5.85 o
  -2   5   8        7.15        9.52      2.45 o
  -1   5   8       27.15       27.15      2.28 o
   0   5   8        6.66        7.33      1.29 o
   1   5   8        0.76        1.79      0.64 o
   2   5   8       28.21       33.74      8.63 o
   3   5   8        4.97       -0.31      1.56 o
   4   5   8        9.96       20.85      5.91 o
   5   5   8        0.25        0.52      0.91 o
  -4   6   8        0.49       -0.12      1.24 o
  -3   6   8       42.57       40.98      8.33 o
  -2   6   8        0.10       -0.31      1.05 o
  -1   6   8        1.11        0.86      0.76 o
   0   6   8      221.58      240.70     10.84 o
   1   6   8        3.73        3.15      1.12 o
   2   6   8       36.40       40.35      3.87 o
   3   6   8        6.29        4.33      2.53 o
   4   6   8       32.68       44.75      9.35 o
   5   6   8        2.75        2.47      1.87 o
  -3   7   8        3.68        3.09      1.69 o
  -2   7   8        1.61        4.41      2.92 o
  -1   7   8        1.62        0.69      1.42 o
   0   7   8        2.23        1.35      1.56 o
   1   7   8        2.59        0.52      0.85 o
   2   7   8        6.91       10.97      4.36 o
   3   7   8       53.89       49.84      9.52 o
   4   7   8        2.69        2.70      2.56 o
  -2   8   8        0.54        2.53      2.93 o
  -1   8   8       58.77       66.63     10.91 o
   0   8   8       14.03       13.24      4.23 o
   1   8   8       10.10        9.28      3.87 o
   2   8   8       64.71       78.16      8.03 o
   3   8   8       15.49        9.18      3.97 o
   0  -7   9        0.06       -0.37      1.11 o
   1  -7   9        1.68        4.29      2.98 o
  -2  -6   9        0.39        1.46      1.32 o
  -1  -6   9        4.75        5.80      2.23 o
   0  -6   9       56.75       67.61      6.74 o
   1  -6   9        1.98        2.99      2.24 o
   2  -6   9        7.30        5.27      2.28 o
   3  -6   9       31.94       36.92      8.11 o
  -3  -5   9       22.63       27.50      7.23 o
  -2  -5   9        1.34        0.56      0.46 o
  -1  -5   9       46.83       54.48      8.26 o
   0  -5   9        4.99        5.08      1.41 o
   1  -5   9        2.45        2.51      0.92 o
   2  -5   9        9.14        6.36      1.19 o
   3  -5   9       17.57       17.80      3.45 o
   4  -5   9        1.12        6.83      4.13 o
  -4  -4   9        0.22       -0.81      2.04 o
  -3  -4   9       16.12       12.94      3.43 o
  -2  -4   9        5.35        7.71      3.58 o
  -1  -4   9        5.44        4.09      0.77 o
   0  -4   9        7.62        6.35      1.16 o
   1  -4   9       21.96       21.23      2.46 o
   2  -4   9      394.53      415.47     15.14 o
   3  -4   9        0.32        1.78      1.27 o
   4  -4   9        5.13        4.95      1.46 o
   5  -4   9        2.27        4.45      1.73 o
  -4  -3   9        0.13       -0.84      1.60 o
  -3  -3   9       11.95       12.83      4.53 o
  -2  -3   9       22.06       21.63      5.40 o
  -1  -3   9      348.08      378.19     20.39 o
   0  -3   9       21.22       21.38      1.88 o
   1  -3   9       46.17       37.44      4.30 o
   2  -3   9        2.76        1.70      1.02 o
   3  -3   9      124.15      121.71      6.47 o
   4  -3   9        0.64        0.13      0.40 o
   5  -3   9       63.09       64.88      7.65 o
  -5  -2   9        0.53        1.86      2.99 o
  -4  -2   9        0.46        0.41      1.06 o
  -3  -2   9        5.19        4.62      1.99 o
  -2  -2   9      113.26      112.55     11.34 o
  -1  -2   9      106.39      107.71     10.58 o
   0  -2   9       41.74       39.94      3.92 o
   1  -2   9      100.68       98.73      4.35 o
   2  -2   9      135.41      135.90      5.42 o
   3  -2   9       94.73      102.05      8.55 o
   4  -2   9        1.43        6.62      1.93 o
   5  -2   9       28.48       25.34      4.09 o
   6  -2   9        0.38        0.60      0.76 o
  -5  -1   9        1.58        2.48      1.60 o
  -4  -1   9       45.56       47.03      8.71 o
  -3  -1   9       48.29       48.16      8.19 o
  -2  -1   9        9.82        7.90      1.15 o
  -1  -1   9       24.12       31.05      5.58 o
   0  -1   9        7.30        9.28      1.76 o
   1  -1   9      171.88      145.12     12.57 o
   2  -1   9       27.61       25.84      2.51 o
   3  -1   9       10.97       11.71      2.12 o
   4  -1   9      222.59      212.88     19.91 o
   5  -1   9       23.85       18.06      4.58 o
   6  -1   9        0.25        0.75      0.36 o
  -5   0   9       14.12       13.66      2.66 o
  -4   0   9        0.69        1.66      1.27 o
  -3   0   9      238.62      230.72     17.15 o
  -2   0   9       20.49       25.90      5.26 o
  -1   0   9        0.76        0.97      0.78 o
   0   0   9       26.71       42.59      3.35 o
   1   0   9        1.37        1.26      0.54 o
   2   0   9       68.01       70.17     10.08 o
   3   0   9        0.04        0.30      0.42 o
   4   0   9       43.17       46.78      4.78 o
   5   0   9        1.78        1.02      0.76 o
   6   0   9        0.12        0.05      1.03 o
  -5   1   9        1.13        1.30      0.60 o
  -4   1   9      351.45      366.76     12.46 o
  -3   1   9       17.10       21.64      3.42 o
  -2   1   9       23.29       29.56      3.38 o
  -1   1   9       73.33       72.75      4.45 o
   0   1   9        9.75        8.31      2.50 o
   1   1   9      123.71      118.40      4.86 o
   2   1   9      274.34      292.93     11.39 o
   3   1   9        4.34        6.54      1.97 o
   4   1   9       11.60       10.43      3.45 o
   5   1   9        4.07        0.43      1.05 o
   6   1   9        5.73        8.45      3.84 o
  -5   2   9       10.31        9.46      2.77 o
  -4   2   9      162.89      178.08      8.75 o
  -3   2   9        6.56        4.10      1.35 o
  -2   2   9        7.88        6.07      1.50 o
  -1   2   9      234.95      230.62     11.70 o
   0   2   9       13.21        9.46      1.14 o
   1   2   9      168.37      160.98     10.28 o
   2   2   9      142.54      162.59      8.80 o
   3   2   9        4.01        5.38      2.51 o
   4   2   9        0.10        1.34      1.43 o
   5   2   9        1.64       -1.32      3.03 o
   6   2   9       10.32       11.89      4.54 o
  -5   3   9       26.34       26.19      6.64 o
  -4   3   9        4.02        1.81      2.64 o
  -3   3   9        4.72        4.24      1.80 o
  -2   3   9       86.26       85.70      5.23 o
  -1   3   9       71.43       77.73      4.20 o
   0   3   9       10.70        9.92      1.69 o
   1   3   9        0.77        0.89      0.50 o
   2   3   9       11.26       12.88      2.58 o
   3   3   9        7.07        7.84      2.94 o
   4   3   9        4.18        1.75      0.72 o
   5   3   9        0.02        0.41      0.55 o
   6   3   9       10.54       11.21      5.04 o
  -5   4   9       34.54       41.09      8.97 o
  -4   4   9       11.09       16.98      5.24 o
  -3   4   9        0.91        0.41      1.33 o
  -2   4   9       65.26       73.01      4.92 o
  -1   4   9        0.47        1.08      0.34 o
   0   4   9       13.64        7.82      2.52 o
   1   4   9       38.43       39.43      2.85 o
   2   4   9        0.97        0.06      0.34 o
   3   4   9        0.04       -1.14      0.92 o
   4   4   9        9.15        7.71      3.57 o
   5   4   9       15.16       11.30      4.34 o
   6   4   9        0.39        1.74      2.10 o
  -4   5   9        0.74        0.91      0.67 o
  -3   5   9       13.09       12.30      4.44 o
  -2   5   9        1.13        0.69      0.75 o
  -1   5   9        5.96        7.52      1.17 o
   0   5   9        0.70        0.19      1.46 o
   1   5   9      129.27      126.95      6.01 o
   2   5   9        8.71       11.04      2.47 o
   3   5   9       19.34       18.04      5.13 o
   4   5   9       31.62       24.01      6.29 o
   5   5   9        0.39        0.91      0.92 o
  -4   6   9        0.01       -0.71      1.91 o
  -3   6   9        0.46        0.31      1.57 o
  -2   6   9        3.92        2.16      1.50 o
  -1   6   9        1.63        2.78      1.37 o
   0   6   9       14.66       23.01      5.20 o
   1   6   9        0.09       -0.16      0.50 o
   2   6   9        0.70        1.33      0.86 o
   3   6   9       28.81       20.70      5.99 o
   4   6   9       12.86       11.81      5.00 o
   5   6   9        1.37        1.74      1.00 o
  -3   7   9        2.86        1.11      0.67 o
  -2   7   9       37.40       31.42      7.32 o
  -1   7   9        0.80       -0.91      1.66 o
   0   7   9        2.54        0.17      2.33 o
   1   7   9       16.45       15.38      3.15 o
   2   7   9        0.91        8.09      4.40 o
   3   7   9       29.40       34.91      7.90 o
   4   7   9        2.92        2.59      2.62 o
  -2   8   9       13.56       15.12      5.35 o
  -1   8   9        9.88       13.79      5.12 o
   0   8   9       20.99       16.38      5.09 o
   1   8   9       17.85       17.69      5.47 o
   2   8   9        0.35        8.19      4.29 o
  -1  -6  10        3.74        5.36      2.74 o
   0  -6  10        2.90        2.85      1.17 o
   1  -6  10        2.14        0.43      0.45 o
   2  -6  10        3.93        1.22      1.13 o
   3  -6  10        2.51        3.01      2.38 o
  -3  -5  10        0.05        0.98      0.97 o
  -2  -5  10        1.68        1.81      1.83 o
  -1  -5  10       26.83       27.53      6.15 o
   0  -5  10        0.00        0.54      0.50 o
   1  -5  10       74.95       82.88      7.32 o
   2  -5  10        0.33       -0.64      1.27 o
   3  -5  10       30.27       36.87      5.10 o
   4  -5  10       32.38       39.67      8.55 o
  -3  -4  10       20.04       24.04      4.82 o
  -2  -4  10       12.25       11.90      3.89 o
  -1  -4  10        4.27        3.07      1.94 o
   0  -4  10       33.59       30.32      4.17 o
   1  -4  10        0.03        0.69      0.50 o
   2  -4  10       10.53        6.89      2.10 o
   3  -4  10      101.15      125.24      8.89 o
   4  -4  10        1.42        0.65      0.80 o
   5  -4  10        1.89        3.87      2.67 o
  -4  -3  10        0.73       -0.29      1.53 o
  -3  -3  10       41.11       37.98      8.09 o
  -2  -3  10      262.36      287.51     19.75 o
  -1  -3  10       11.56       11.16      4.11 o
   0  -3  10        0.17        1.25      0.89 o
   1  -3  10        6.80        7.04      1.97 o
   2  -3  10        1.04        0.79      1.23 o
   3  -3  10      176.82      190.45     10.63 o
   4  -3  10       14.92       15.05      2.91 o
   5  -3  10        3.34        2.78      1.42 o
  -4  -2  10        2.52        1.95      2.08 o
  -3  -2  10        5.00        6.98      3.45 o
  -2  -2  10      183.46      195.75     15.67 o
  -1  -2  10       16.38       27.08      6.13 o
   0  -2  10        7.61        4.72      1.28 o
   1  -2  10      124.54      119.22      4.81 o
   2  -2  10       56.31       54.70      5.26 o
   3  -2  10       61.27       61.67      5.01 o
   4  -2  10       16.04       13.05      2.63 o
   5  -2  10       10.19       11.48      2.75 o
   6  -2  10       12.59       17.59      5.42 o
  -5  -1  10       15.51       13.56      3.46 o
  -4  -1  10        7.10        7.13      2.57 o
  -3  -1  10       10.85        8.94      3.38 o
  -2  -1  10        0.08       -1.73      2.16 o
  -1  -1  10       16.70       18.48      4.67 o
   0  -1  10       24.95       22.06      2.86 o
   1  -1  10      122.30      130.87      7.06 o
   2  -1  10        0.37        1.29      3.51 o
   3  -1  10      218.78      201.73     12.04 o
   4  -1  10      326.35      310.39     14.44 o
   5  -1  10       35.12       31.16      6.38 o
   6  -1  10        1.66       -0.95      1.66 o
  -5   0  10        4.28        5.20      1.70 o
  -4   0  10       10.89       11.98      3.09 o
  -3   0  10       94.92       97.49     11.38 o
  -2   0  10       29.92       26.89      5.23 o
  -1   0  10       57.73       51.52      3.73 o
   0   0  10       29.07       28.94      2.85 o
   1   0  10        0.54        0.44      0.32 o
   2   0  10       76.88       56.60     16.34 o
   3   0  10      183.31      166.25      9.55 o
   4   0  10      103.55      110.70      9.63 o
   5   0  10        9.06       10.56      2.48 o
   6   0  10        2.84        2.41      1.15 o
  -5   1  10        0.20       -0.59      0.64 o
  -4   1  10        0.82        1.99      1.23 o
  -3   1  10       16.47       22.80      4.12 o
  -2   1  10       14.26       14.64      2.39 o
  -1   1  10       44.84       42.49      2.49 o
   0   1  10       11.97        8.43      2.58 o
   1   1  10       56.20       56.05      3.56 o
   2   1  10       28.40       33.95      5.86 o
   3   1  10       11.70       12.83      2.81 o
   4   1  10        0.01        0.20      0.78 o
   5   1  10       24.01       31.52      6.82 o
   6   1  10        1.23        1.31      3.06 o
  -5   2  10       13.69       11.31      3.02 o
  -4   2  10       19.94       15.33      3.28 o
  -3   2  10      129.48      129.06      7.00 o
  -2   2  10        8.30        9.38      2.00 o
  -1   2  10        0.68        0.69      0.53 o
   0   2  10       91.81       91.64      5.07 o
   1   2  10       83.61       52.07      7.70 o
   2   2  10        3.25        7.37      2.21 o
   3   2  10       70.52       81.49      6.98 o
   4   2  10       15.31       21.43      5.32 o
   5   2  10        1.45        0.09      0.60 o
   6   2  10       15.89       18.47      5.60 o
  -5   3  10       41.31       40.65      8.45 o
  -4   3  10       23.12       23.73      4.39 o
  -3   3  10        1.45        0.64      0.49 o
  -2   3  10       23.01       26.96      3.00 o
  -1   3  10        0.81        1.18      0.55 o
   0   3  10       15.50        7.99      3.33 o
   1   3  10       41.55       43.52      4.38 o
   2   3  10       39.29       42.26      4.73 o
   3   3  10       50.91       49.09      5.57 o
   4   3  10        0.62        0.35      0.82 o
   5   3  10        5.24        3.77      2.13 o
   6   3  10        2.03        0.22      1.34 o
  -4   4  10       12.32       13.23      4.98 o
  -3   4  10       32.30       37.14      3.97 o
  -2   4  10       15.81       14.82      2.26 o
  -1   4  10       18.85       16.57      1.90 o
   0   4  10        1.71        1.18      1.11 o
   1   4  10        4.95        6.96      1.29 o
   2   4  10       25.74       24.38      2.73 o
   3   4  10        0.77        0.86      0.22 o
   4   4  10        3.51        3.51      2.05 o
   5   4  10       19.72       31.00      7.80 o
  -4   5  10        0.30       -0.05      0.74 o
  -3   5  10       31.48       33.95      7.41 o
  -2   5  10        0.15        0.34      0.39 o
  -1   5  10       12.11       12.76      1.87 o
   0   5  10        1.61        0.02      1.11 o
   1   5  10        2.23        3.63      0.88 o
   2   5  10        9.44        9.47      2.30 o
   3   5  10       16.40       18.27      3.54 o
   4   5  10        1.71        1.14      1.76 o
   5   5  10        6.39       11.74      4.84 o
  -3   6  10        2.56       -1.00      1.77 o
  -2   6  10        2.48        1.88      1.52 o
  -1   6  10        0.05       -0.42      0.89 o
   0   6  10       23.54       15.54      4.08 o
   1   6  10        1.36        2.29      0.94 o
   2   6  10        0.00        0.59      0.57 o
   3   6  10       19.40       19.84      3.88 o
   4   6  10        0.11       -1.29      2.48 o
  -3   7  10        0.51        0.95      1.40 o
  -2   7  10        1.39        1.56      1.59 o
  -1   7  10        1.11        0.31      0.23 o
   0   7  10        0.03       -1.85      2.40 o
   1   7  10        0.18        0.91      0.61 o
   2   7  10       39.61       47.49      6.04 o
   3   7  10        2.82        0.33      1.18 o
  -1   8  10       16.23       20.31      5.94 o
   0   8  10       16.60       11.88      4.23 o
   1   8  10        0.25        3.53      2.78 o
   2   8  10        7.24        9.35      3.95 o
   0  -6  11        1.09        0.64      0.77 o
   1  -6  11        0.02       -0.77      1.62 o
   2  -6  11        0.00       -1.42      2.37 o
  -2  -5  11        0.18        1.69      2.21 o
  -1  -5  11        1.31        0.15      0.85 o
   0  -5  11        0.51        0.43      0.95 o
   1  -5  11        0.16       -0.51      0.58 o
   2  -5  11        0.35        0.10      1.36 o
   3  -5  11        6.94        6.84      2.22 o
  -3  -4  11        4.73        9.85      3.22 o
  -2  -4  11        0.33        2.44      1.60 o
  -1  -4  11        1.46        1.23      0.24 o
   0  -4  11      112.87      115.77      8.53 o
   1  -4  11        5.28        3.78      1.27 o
   2  -4  11        8.14        8.75      2.14 o
   3  -4  11       21.42       21.89      3.88 o
   4  -4  11        8.98       12.37      4.14 o
  -4  -3  11        3.24        3.26      3.26 o
  -3  -3  11       15.41       17.33      5.61 o
  -2  -3  11        0.69        2.48      1.66 o
  -1  -3  11       79.92       86.95     10.80 o
   0  -3  11        1.59        1.68      0.88 o
   1  -3  11        7.40        5.10      1.22 o
   2  -3  11      152.01      153.59      9.52 o
   3  -3  11        5.95        7.26      3.15 o
   4  -3  11        0.12       -0.14      0.85 o
   5  -3  11       11.30       13.32      4.67 o
  -4  -2  11        7.48        7.25      2.63 o
  -3  -2  11        0.00        1.41      2.06 o
  -2  -2  11       13.64       20.22      5.99 o
  -1  -2  11      181.59      181.64     15.37 o
   0  -2  11        3.75        1.59      1.21 o
   1  -2  11        1.02       -3.04      2.58 o
   2  -2  11      473.11      483.51     15.90 o
   3  -2  11        0.00       -0.46      1.16 o
   4  -2  11        5.73        3.51      1.67 o
   5  -2  11        1.34        0.21      0.79 o
  -4  -1  11       11.42       12.94      5.00 o
  -3  -1  11        3.10        2.41      1.82 o
  -2  -1  11       83.16       82.38     10.56 o
  -1  -1  11      462.66      456.66     26.71 o
   0  -1  11       45.56       42.24      2.49 o
   1  -1  11      200.11      198.34      9.19 o
   2  -1  11       84.31       95.49      7.39 o
   3  -1  11       54.00       50.40      4.28 o
   4  -1  11       22.23       22.87      3.38 o
   5  -1  11       20.36       20.71      5.94 o
   6  -1  11        2.41        4.02      2.90 o
  -4   0  11        0.88        4.56      1.69 o
  -3   0  11        3.93        8.17      3.67 o
  -2   0  11       73.53       81.91     10.46 o
  -1   0  11      294.13      304.97      7.07 o
   0   0  11       90.62       96.20      5.52 o
   1   0  11      325.43      254.28     45.07 o
   2   0  11       34.49       27.84      5.43 o
   3   0  11       28.15       31.59      3.68 o
   4   0  11        1.83        6.00      3.33 o
   5   0  11       87.11       84.95      6.05 o
   6   0  11        0.31        2.32      1.84 o
  -5   1  11        1.35        1.17      1.00 o
  -4   1  11       30.89       24.75      3.42 o
  -3   1  11        2.98        1.68      0.89 o
  -2   1  11       10.00        9.15      1.88 o
  -1   1  11        0.26        0.99      0.31 o
   0   1  11        0.67        0.85      1.21 o
   1   1  11        1.67        2.93      0.71 o
   2   1  11        0.95        1.70      1.39 o
   3   1  11        0.80        2.01      0.85 o
   4   1  11      304.71      328.05     15.25 o
   5   1  11       60.52       56.81      5.72 o
   6   1  11        0.03       -0.72      1.38 o
  -4   2  11        0.00       -1.02      0.88 o
  -3   2  11       40.96       43.56      4.75 o
  -2   2  11       58.17       69.19      5.61 o
  -1   2  11       10.05       12.37      1.60 o
   0   2  11        5.77        8.04      2.74 o
   1   2  11        0.44       -0.07      0.23 o
   2   2  11       81.14       90.58      9.93 o
   3   2  11        8.75        8.23      2.43 o
   4   2  11       13.86       14.57      3.32 o
   5   2  11       21.58       20.77      6.00 o
   6   2  11        0.80        2.48      2.45 o
  -4   3  11      120.57      124.34      9.92 o
  -3   3  11        3.98        4.34      1.32 o
  -2   3  11        2.93        2.41      0.81 o
  -1   3  11        3.58        3.28      0.90 o
   0   3  11        5.44        5.12      0.99 o
   1   3  11       15.44       17.33      2.52 o
   2   3  11       89.54       89.37      7.24 o
   3   3  11        0.72        5.99      3.71 o
   4   3  11        6.63        8.84      3.49 o
   5   3  11        1.19       -0.81      2.13 o
   6   3  11       11.78       16.51      5.66 o
  -4   4  11       43.08       50.89      9.48 o
  -3   4  11        5.76        2.77      1.39 o
  -2   4  11       13.93       11.59      1.75 o
  -1   4  11       16.97       15.56      2.28 o
   0   4  11        0.49        0.44      0.88 o
   1   4  11       14.61       17.18      2.57 o
   2   4  11       27.08       32.28      3.31 o
   3   4  11       15.30       18.31      2.46 o
   4   4  11        7.71        4.21      2.94 o
   5   4  11        0.13       -0.35      1.42 o
  -4   5  11        0.30        0.55      1.33 o
  -3   5  11        0.21       -0.19      1.05 o
  -2   5  11       26.38       22.18      2.51 o
  -1   5  11        6.20        6.03      1.77 o
   0   5  11        1.55        1.08      0.63 o
   1   5  11        1.91        0.63      0.66 o
   2   5  11        2.57        1.68      0.73 o
   3   5  11        4.34        3.03      1.56 o
   4   5  11        0.55        0.31      0.68 o
   5   5  11        0.06        0.26      1.96 o
  -3   6  11        2.71        0.73      1.11 o
  -2   6  11       13.84       11.92      4.16 o
  -1   6  11        0.02       -1.55      1.47 o
   0   6  11        3.89       -0.23      1.29 o
   1   6  11        0.95        0.47      0.65 o
   2   6  11        0.09        0.34      1.36 o
   3   6  11        0.37        0.51      1.41 o
   4   6  11        0.79        3.31      2.35 o
  -2   7  11        1.39        0.18      0.87 o
  -1   7  11        0.00        0.97      1.71 o
   0   7  11        0.50       -0.50      2.13 o
   1   7  11       21.89       20.46      4.19 o
   2   7  11        7.53       13.62      6.00 o
   3   7  11        3.01        3.68      2.69 o
  -1   8  11        0.93        3.69      2.16 o
   0   8  11        1.74        0.69      1.11 o
   1   8  11        6.52        6.27      3.07 o
   2   8  11        0.03        0.93      4.07 o
  -1  -5  12        2.19        3.80      1.70 o
   0  -5  12        0.00       -0.21      0.14 o
   1  -5  12        2.93        0.67      1.74 o
   2  -5  12        0.54        0.59      0.97 o
   3  -5  12        0.02        0.96      1.44 o
  -2  -4  12        1.16        0.44      1.77 o
  -1  -4  12        1.00        1.70      1.16 o
   0  -4  12       21.98       21.52      3.87 o
   1  -4  12        1.62        1.49      1.27 o
   2  -4  12        3.42        1.15      0.88 o
   3  -4  12        6.24        5.98      2.73 o
   4  -4  12        3.47        2.97      1.96 o
  -3  -3  12        0.99        4.47      3.08 o
  -2  -3  12        0.65       -0.21      1.36 o
  -1  -3  12       18.04       15.08      2.98 o
   0  -3  12        0.73        0.32      0.64 o
   1  -3  12      110.92       93.57      7.51 o
   2  -3  12        0.52        2.49      1.46 o
   3  -3  12       55.13       63.54      6.61 o
   4  -3  12        0.50        0.52      1.28 o
   5  -3  12        0.52        1.87      1.68 o
  -4  -2  12        1.31        2.80      1.27 o
  -3  -2  12        4.75       10.87      4.39 o
  -2  -2  12        1.89        2.18      2.12 o
  -1  -2  12        3.43        2.92      1.31 o
   0  -2  12       37.42       30.73      3.96 o
   1  -2  12       16.69        9.99      2.28 o
   2  -2  12        0.05        7.18      4.26 o
   3  -2  12      128.48      142.89     13.85 o
   4  -2  12        0.39        0.79      0.48 o
   5  -2  12        1.89        0.81      1.89 o
  -4  -1  12        2.09        1.35      1.59 o
  -3  -1  12        5.18        4.77      2.78 o
  -2  -1  12      289.21      308.06     20.85 o
  -1  -1  12        7.90        8.90      2.10 o
   0  -1  12       16.65       16.89      2.40 o
   1  -1  12       25.15       26.61      3.74 o
   2  -1  12       29.43       41.29      7.36 o
   3  -1  12       71.94       56.97      8.36 o
   4  -1  12        0.19        2.66      2.10 o
   5  -1  12        0.25        2.38      2.23 o
  -4   0  12        6.20        8.68      2.41 o
  -3   0  12        0.02        0.61      0.56 o
  -2   0  12       11.25       15.08      2.69 o
  -1   0  12        0.04        5.52      1.15 o
   0   0  12      160.60      153.07      7.14 o
   1   0  12      148.93      121.41      7.06 o
   2   0  12      121.91      122.10     12.01 o
   3   0  12       34.07       32.78      6.51 o
   4   0  12       13.44       10.12      3.90 o
   5   0  12       25.55       29.12      7.36 o
   6   0  12        1.11       -0.36      1.01 o
  -4   1  12        8.39        6.56      1.76 o
  -3   1  12       19.45       20.62      3.44 o
  -2   1  12        0.27       -0.56      0.90 o
  -1   1  12       57.15       54.65      4.20 o
   0   1  12       18.62       12.21      3.63 o
   1   1  12      142.38      121.99     20.14 o
   2   1  12        4.93        4.08      2.26 o
   3   1  12       20.30       19.05      2.24 o
   4   1  12      171.36      187.62     11.84 o
   5   1  12       15.15       15.57      3.83 o
   6   1  12        8.89        8.97      2.95 o
  -4   2  12        7.06        5.88      1.64 o
  -3   2  12       33.25       37.01      4.22 o
  -2   2  12        7.91        5.56      1.19 o
  -1   2  12       31.04       23.83      3.08 o
   0   2  12      347.02      370.99     19.60 o
   1   2  12        6.22        3.64      0.84 o
   2   2  12       53.70       59.41      8.08 o
   3   2  12       58.47       50.17      5.83 o
   4   2  12       50.06       55.50      6.80 o
   5   2  12       28.76       37.89      5.81 o
  -4   3  12        0.19        0.83      1.32 o
  -3   3  12        4.26        1.66      0.87 o
  -2   3  12        4.83        5.50      1.18 o
  -1   3  12        3.72        3.06      0.90 o
   0   3  12       19.97       18.94      2.73 o
   1   3  12        0.01       -0.97      1.64 o
   2   3  12        2.59        1.23      1.41 o
   3   3  12       55.25       63.53      6.75 o
   4   3  12        6.75        5.89      2.20 o
   5   3  12       18.79       24.27      7.05 o
  -4   4  12        3.63        0.95      1.22 o
  -3   4  12       24.76       20.06      3.06 o
  -2   4  12        0.26       -0.07      0.42 o
  -1   4  12       12.26       12.42      2.04 o
   0   4  12        1.06        2.05      0.93 o
   1   4  12       13.65       17.55      2.47 o
   2   4  12        8.62       10.21      2.11 o
   3   4  12       50.49       55.17      6.40 o
   4   4  12        8.72       13.16      3.27 o
   5   4  12        7.27        6.45      3.59 o
  -3   5  12        5.28        5.90      2.04 o
  -2   5  12        3.66        2.31      0.98 o
  -1   5  12        0.01        0.42      0.40 o
   0   5  12        0.01        0.46      0.72 o
   1   5  12        4.16        5.66      1.43 o
   2   5  12        9.29        7.02      1.53 o
   3   5  12       29.53       33.99      5.13 o
   4   5  12        1.18        0.56      0.47 o
   5   5  12       11.37       13.87      5.41 o
  -3   6  12        9.54       10.14      2.95 o
  -2   6  12        1.52        1.02      1.34 o
  -1   6  12        1.24        0.50      0.69 o
   0   6  12        1.92       -0.26      0.89 o
   1   6  12        0.74        2.29      1.90 o
   2   6  12        3.95        3.36      1.23 o
   3   6  12        0.10       -0.61      0.88 o
   4   6  12        4.48        4.60      2.07 o
  -2   7  12        0.42        0.38      1.03 o
  -1   7  12        1.43        2.25      1.98 o
   0   7  12        0.01       -0.10      1.56 o
   1   7  12        0.03        0.71      1.29 o
   2   7  12        0.04       -1.45      2.01 o
   3   7  12        1.03        1.67      1.89 o
   1   8  12        0.17        1.03      1.73 o
   0  -5  13        0.11       -0.66      0.93 o
   1  -5  13        1.40        1.42      0.91 o
   2  -5  13        0.00        0.10      0.96 o
  -2  -4  13        0.19        0.93      1.54 o
  -1  -4  13        1.49        1.04      0.53 o
   0  -4  13        0.02        2.52      1.46 o
   1  -4  13        1.01       -0.16      0.64 o
   2  -4  13        3.58        5.48      1.83 o
   3  -4  13        0.15        2.41      1.82 o
  -3  -3  13        8.70       18.90      6.50 o
  -2  -3  13        0.12       -0.29      0.84 o
  -1  -3  13        0.00       -0.28      0.43 o
   0  -3  13        1.19        1.55      0.90 o
   1  -3  13        0.89        0.41      0.77 o
   2  -3  13        5.13        4.89      1.87 o
   3  -3  13        3.71        4.57      2.88 o
   4  -3  13       11.77       16.60      5.39 o
  -3  -2  13        0.08        2.42      0.87 o
  -2  -2  13        0.00        0.08      1.45 o
  -1  -2  13       28.80       25.72      3.82 o
   0  -2  13       52.32       49.75      5.21 o
   1  -2  13       21.85       19.90      3.38 o
   2  -2  13       23.89       26.64      3.99 o
   3  -2  13        5.19        3.90      2.44 o
   4  -2  13        1.55        1.52      1.17 o
   5  -2  13        0.70        2.17      2.21 o
  -4  -1  13        0.73       -0.06      1.13 o
  -3  -1  13        1.59        1.40      2.19 o
  -2  -1  13        4.29        7.50      3.51 o
  -1  -1  13       54.73       55.20      5.06 o
   0  -1  13        0.01       -0.51      1.07 o
   1  -1  13        4.57        1.50      3.39 o
   2  -1  13      271.84      264.22     18.51 o
   3  -1  13        8.98       14.01      4.31 o
   4  -1  13       13.75       16.23      4.86 o
   5  -1  13        0.83        2.61      1.81 o
  -4   0  13        2.25        4.38      3.72 o
  -3   0  13        1.33        3.54      2.70 o
  -2   0  13        0.10        3.69      2.55 o
  -1   0  13      248.55      247.20     18.06 o
   0   0  13        2.93        4.09      2.79 o
   1   0  13       12.28       11.64      3.55 o
   2   0  13      201.07      209.83     16.40 o
   3   0  13        0.04        0.58      1.32 o
   4   0  13        0.36        1.24      0.43 o
   5   0  13        8.31        6.55      3.72 o
  -4   1  13        2.00        2.10      3.41 o
  -3   1  13       11.24        8.57      3.45 o
  -2   1  13       72.91       75.18     10.40 o
  -1   1  13      258.00      284.31     18.77 o
   0   1  13       22.55       26.02      5.58 o
   1   1  13      381.53      385.75     20.94 o
   2   1  13       60.59       64.13      8.93 o
   3   1  13       12.57       11.71      3.79 o
   4   1  13       29.30       27.05      6.52 o
   5   1  13        0.77        2.30      1.50 o
  -4   2  13        3.53        3.87      1.43 o
  -3   2  13        4.83        8.33      2.27 o
  -2   2  13        1.17        1.61      0.83 o
  -1   2  13       68.27       66.10      8.93 o
   0   2  13       12.57       30.35      6.22 o
   1   2  13      178.17      181.42     14.23 o
   2   2  13        1.10        1.09      0.90 o
   3   2  13        1.41        2.35      1.72 o
   4   2  13        1.42        2.86      1.94 o
   5   2  13       60.13       65.79      7.86 o
  -4   3  13        0.00       -0.48      1.01 o
  -3   3  13        0.59       -0.19      0.68 o
  -2   3  13       16.50       21.64      2.97 o
  -1   3  13        0.47        0.22      0.37 o
   0   3  13        0.71        4.42      1.99 o
   1   3  13       56.09       60.82      8.24 o
   2   3  13        2.17        1.72      1.60 o
   3   3  13        3.53        3.47      1.64 o
   4   3  13      129.88      154.25     11.60 o
   5   3  13       40.32       36.17      6.03 o
  -3   4  13        3.61        2.94      1.14 o
  -2   4  13       40.22       46.08      3.67 o
  -1   4  13       45.16       43.83      4.56 o
   0   4  13       21.54       23.28      3.02 o
   1   4  13       19.00       29.26      7.18 o
   2   4  13       11.33       17.51      4.87 o
   3   4  13       15.26       15.47      3.58 o
   4   4  13        0.13        3.20      1.93 o
   5   4  13        9.21       14.66      3.94 o
  -3   5  13        1.96       -0.46      2.97 o
  -2   5  13        6.56        4.71      1.11 o
  -1   5  13        0.50        0.12      0.69 o
   0   5  13        0.00        0.14      0.30 o
   1   5  13        0.43        0.49      0.82 o
   2   5  13       10.65        9.08      1.93 o
   3   5  13        7.48        9.57      2.89 o
   4   5  13        7.57        9.61      2.89 o
  -2   6  13        0.97        1.12      1.42 o
  -1   6  13        0.42       -1.27      1.49 o
   0   6  13        0.09       -1.29      1.40 o
   1   6  13        0.97        0.22      1.13 o
   2   6  13        1.96        1.59      0.94 o
   3   6  13        6.47        6.03      2.14 o
   4   6  13       18.83       18.10      4.15 o
  -1   7  13        0.35       -1.30      2.26 o
   0   7  13        0.23        1.07      1.19 o
   1   7  13        1.71        5.26      2.96 o
   2   7  13        0.45       -0.33      1.31 o
  -1  -4  14        0.95        1.64      1.27 o
   0  -4  14        1.10        0.35      0.54 o
   1  -4  14        1.76        1.90      2.14 o
   2  -4  14        0.96        0.73      0.78 o
   3  -4  14        0.83        1.35      1.38 o
  -2  -3  14        2.09        0.69      1.24 o
  -1  -3  14        6.39        8.71      2.45 o
   0  -3  14        0.16        0.35      0.55 o
   1  -3  14        0.07        0.12      1.13 o
   2  -3  14        0.05        1.37      1.10 o
   3  -3  14        0.41        4.39      3.04 o
   4  -3  14        0.05        0.23      1.09 o
  -3  -2  14        2.48        3.99      3.05 o
  -2  -2  14        0.38        0.23      0.93 o
  -1  -2  14        0.52        3.77      2.80 o
   0  -2  14       20.49       17.69      3.18 o
   1  -2  14       17.44       16.45      3.22 o
   2  -2  14        4.45        5.05      2.11 o
   3  -2  14        0.20        2.67      1.87 o
   4  -2  14        0.00        0.25      1.06 o
  -3  -1  14        9.25       11.52      4.71 o
  -2  -1  14        7.05       13.08      4.69 o
  -1  -1  14        7.98        6.75      3.71 o
   0  -1  14        3.37        1.70      0.58 o
   1  -1  14       45.69       39.01      4.67 o
   2  -1  14        0.36        4.74      2.61 o
   3  -1  14        4.69        4.61      3.07 o
   4  -1  14        7.22       10.51      3.98 o
   5  -1  14        1.73        2.31      2.30 o
  -3   0  14        0.47        0.09      1.27 o
  -2   0  14       10.31        9.35      3.92 o
  -1   0  14        1.31        3.83      3.06 o
   0   0  14        0.08       -2.36      2.50 o
   1   0  14       10.24        6.11      2.93 o
   2   0  14        0.81        4.03      2.94 o
   3   0  14       66.21       69.22     10.43 o
   4   0  14        0.35        2.24      1.63 o
   5   0  14        0.09       -0.62      1.89 o
  -3   1  14        2.28       -0.85      1.78 o
  -2   1  14       97.32      101.12     12.53 o
  -1   1  14        4.74        4.11      2.59 o
   0   1  14       25.07       23.75      5.38 o
   1   1  14       49.14       39.61      7.58 o
   2   1  14       53.66       75.57     10.22 o
   3   1  14        1.87        0.32      0.49 o
   4   1  14        2.31        6.37      3.30 o
   5   1  14        2.90       12.18      5.00 o
  -3   2  14        1.94        4.80      6.70 o
  -2   2  14        3.34        3.81      2.54 o
  -1   2  14        2.97        5.49      2.85 o
   0   2  14      306.77      304.06     19.66 o
   1   2  14       16.79       14.62      4.60 o
   2   2  14       62.45       66.05      9.45 o
   3   2  14        9.54        4.77      2.10 o
   4   2  14        2.10        1.98      1.95 o
   5   2  14       13.01       16.27      4.03 o
  -3   3  14       30.47       31.55      5.11 o
  -2   3  14        4.26        4.88      5.69 o
  -1   3  14       45.73       51.22      8.01 o
   0   3  14        0.08        2.31      3.79 o
   1   3  14       37.04       40.69      7.32 o
   3   3  14        3.61        2.11      1.72 o
   4   3  14       29.87       32.20      5.63 o
   5   3  14        0.62        5.11      2.84 o
  -3   4  14        0.06       -0.24      0.60 o
  -2   4  14        7.17        5.47      1.91 o
  -1   4  14        0.62       -0.64      0.80 o
   0   4  14      212.76      233.35     11.64 o
   1   4  14       15.87       21.30      9.65 o
   2   4  14       15.87       23.74      5.54 o
   3   4  14       16.72       11.29      3.12 o
   4   4  14       14.04       14.89      3.81 o
  -2   5  14        1.39        0.69      1.30 o
  -1   5  14        1.02       -0.30      0.86 o
   0   5  14       15.11       22.08      3.00 o
   1   5  14        0.01       -0.49      0.32 o
   2   5  14       12.94       17.84      3.26 o
   3   5  14       21.79       24.98      4.63 o
   4   5  14        8.66        7.67      2.84 o
  -2   6  14        0.49        1.14      1.24 o
  -1   6  14       34.56       33.88      6.75 o
   0   6  14        0.44        0.80      1.37 o
   1   6  14        6.18        8.56      4.98 o
   2   6  14        3.23        1.04      1.25 o
   3   6  14       12.37       12.55      3.41 o
   0   7  14        0.24        1.80      1.27 o
   1   7  14        0.00        3.77      3.34 o
   2   7  14        0.10        1.24      1.93 o
   0  -4  15        4.19        4.90      2.13 o
   1  -4  15        0.88        0.64      1.07 o
   2  -4  15        3.82        4.96      2.17 o
  -1  -3  15        1.04        1.87      1.82 o
   0  -3  15        0.03       -2.26      1.51 o
   1  -3  15        1.97        2.56      1.35 o
   2  -3  15        0.06        0.70      1.04 o
   3  -3  15        0.55       -0.43      1.36 o
  -2  -2  15        0.16       -0.08      0.28 o
  -1  -2  15        0.40        0.36      2.05 o
   0  -2  15        2.64        8.63      3.90 o
   1  -2  15        0.48        0.26      1.15 o
   2  -2  15        6.82       17.12      3.51 o
   3  -2  15        1.82        1.18      1.52 o
   4  -2  15        8.59       16.98      5.66 o
  -3  -1  15       11.18       21.05      6.63 o
  -2  -1  15        0.00       -1.30      1.04 o
  -1  -1  15        1.86        2.26      1.44 o
   0  -1  15        1.06        1.46      1.28 o
   1  -1  15        0.09        1.32      2.79 o
   2  -1  15        7.85        5.28      2.87 o
   3  -1  15        0.01        3.59      2.52 o
   4  -1  15        0.85        1.28      1.64 o
  -3   0  15        0.33        1.75      2.59 o
  -2   0  15        1.20        2.25      2.12 o
  -1   0  15       19.39       13.65      4.78 o
   0   0  15        5.37        4.20      2.41 o
   1   0  15       32.83       30.91      6.74 o
   2   0  15       54.12       59.89      9.49 o
   3   0  15        2.08       -1.55      1.58 o
   4   0  15        0.91        0.53      1.46 o
   5   0  15        0.92        1.25      2.24 o
  -3   1  15        0.66        0.27      0.88 o
  -2   1  15        0.00       -0.17      0.39 o
  -1   1  15       33.81       38.25      7.66 o
   0   1  15        0.04       -1.36      2.60 o
   1   1  15        0.09       -2.83      1.97 o
   2   1  15       92.36       86.26     11.37 o
   3   1  15       13.98       14.66      4.78 o
   4   1  15       10.94       11.73      4.66 o
   5   1  15        4.29        6.79      3.65 o
  -3   2  15        0.08        2.96      7.77 o
  -2   2  15       20.65       23.35      6.08 o
  -1   2  15       48.59       40.85      7.68 o
   0   2  15        2.38        5.04      3.18 o
   1   2  15        1.82        1.17      1.48 o
   2   2  15       34.14       32.63      6.98 o
   3   2  15        0.41       -1.37      2.35 o
   4   2  15        0.55       -0.60      1.55 o
   5   2  15        2.35        1.81      2.13 o
  -3   3  15        2.71        2.03      1.08 o
  -2   3  15       20.45       28.29      4.81 o
  -1   3  15       65.88       73.30     10.12 o
   0   3  15        3.70        5.92      2.77 o
   1   3  15      275.37      317.87     20.57 o
   2   3  15        0.03       -2.12      2.44 o
   3   3  15        8.63        8.99      3.30 o
   4   3  15        0.34       -4.21      2.81 o
  -2   4  15        1.53        0.86      0.43 o
  -1   4  15        0.86        1.61      1.95 o
   0   4  15        5.17       19.30      3.83 o
   1   4  15       11.21       19.87      5.94 o
   2   4  15        0.14        3.33      6.67 o
   3   4  15        0.10        0.85      1.24 o
   4   4  15        2.97        1.72      1.31 o
  -2   5  15       16.38       21.12      6.61 o
  -1   5  15        0.14       -0.74      1.60 o
   0   5  15        3.94        8.07      1.86 o
   1   5  15       34.83       43.63      8.37 o
   2   5  15       10.72       12.24      2.81 o
   3   5  15        3.77        1.53      2.28 o
   4   5  15       16.34       17.38      4.18 o
  -1   6  15       24.76       23.70      4.15 o
   0   6  15       13.42       13.79      3.12 o
   1   6  15       21.70       28.01      4.44 o
   2   6  15        0.05       -1.14      1.49 o
   3   6  15       11.42       11.55      3.23 o
   0  -3  16        0.50        3.59      3.05 o
   1  -3  16        5.21        3.44      1.66 o
   2  -3  16        0.25        0.13      2.76 o
  -1  -2  16        1.80        1.59      2.60 o
   0  -2  16        1.97        2.99      3.02 o
   1  -2  16        1.01        4.46      2.60 o
   2  -2  16        0.46        5.50      2.26 o
   3  -2  16        0.47        2.29      2.16 o
  -2  -1  16        0.12       -0.05      1.07 o
  -1  -1  16        5.27        7.38      3.66 o
   0  -1  16        0.44        1.19      2.09 o
   1  -1  16        1.47        3.90      2.72 o
   2  -1  16        0.04        0.11      2.07 o
   3  -1  16       10.17       18.01      5.79 o
   4  -1  16        0.49        0.67      2.21 o
  -2   0  16        1.29       -0.72      1.27 o
  -1   0  16        1.03        3.35      2.54 o
   0   0  16        1.71        3.03      1.77 o
   1   0  16       13.64       14.25      4.90 o
   2   0  16        1.67        1.74      1.84 o
   3   0  16        6.34       13.63      4.96 o
   4   0  16        0.12       -0.04      1.58 o
  -2   1  16       14.92       27.51      7.10 o
  -1   1  16        3.63        3.79      2.95 o
   0   1  16        1.61        0.34      0.85 o
   1   1  16        6.33        4.19      2.82 o
   2   1  16        0.00        1.43      1.45 o
   3   1  16       12.64       13.82      4.97 o
   4   1  16        1.56        2.89      1.73 o
  -2   2  16       15.54       18.74      5.74 o
  -1   2  16        1.28        1.51      1.85 o
   0   2  16       13.74       13.91      4.61 o
   1   2  16        0.84        2.50      1.67 o
   2   2  16        3.30        6.33      3.45 o
   3   2  16       16.99       15.51      5.10 o
   4   2  16        1.01        2.75      1.98 o
  -2   3  16       20.13       26.09      4.91 o
  -1   3  16        4.75        2.29      1.60 o
   0   3  16        3.75        3.63      2.21 o
   1   3  16       28.86       25.86      6.46 o
   2   3  16        9.00        9.17      3.88 o
   3   3  16       17.12       18.59      5.69 o
   4   3  16        5.52        4.68      2.78 o
  -2   4  16        0.35        0.88      1.42 o
  -1   4  16        0.69        0.96      2.79 o
   0   4  16      125.09      133.67      9.90 o
   1   4  16        0.08        4.54      4.82 o
   2   4  16       14.54       18.47      5.36 o
   3   4  16        1.78        0.38      0.77 o
   4   4  16        0.02       -0.66      1.90 o
  -1   5  16       18.76       21.95      4.20 o
   0   5  16        4.84        5.20      2.08 o
   1   5  16        0.96        4.22      2.11 o
   2   5  16       12.14       15.89      3.31 o
   3   5  16        0.55       -0.88      1.34 o
   0   6  16       28.55       30.90      7.16 o
   1   6  16        3.98        3.36      1.98 o
   2   6  16        0.86        0.70      0.76 o
   0  -2  17        7.50       13.81      5.11 o
   1  -2  17        1.63        4.85      3.21 o
   2  -2  17        3.11        3.27      2.37 o
  -1  -1  17        1.63       -0.83      1.17 o
   0  -1  17        0.06        3.43      2.77 o
   1  -1  17        2.51        5.00      3.14 o
   2  -1  17        0.03       -1.30      1.51 o
   3  -1  17        0.49        0.35      0.60 o
  -2   0  17        0.65       -0.65      1.16 o
  -1   0  17        0.19        2.97      2.00 o
   0   0  17        4.31        5.38      3.41 o
   1   0  17        0.04        0.86      1.04 o
   2   0  17        1.02        2.98      2.50 o
   3   0  17        0.31       -0.01      1.87 o
  -2   1  17        0.49        4.02      2.78 o
  -1   1  17        0.29       -0.98      1.47 o
   0   1  17        0.21       -0.37      1.54 o
   1   1  17        1.02        8.28      3.30 o
   2   1  17        0.03        0.38      0.47 o
   3   1  17        0.13        1.18      2.34 o
   4   1  17        0.15       -0.42      1.48 o
  -2   2  17        4.19        3.67      2.96 o
  -1   2  17        0.01       -0.28      1.25 o
   0   2  17        0.96        1.20      1.54 o
   1   2  17        7.92        5.40      3.04 o
   2   2  17       46.62       55.24      9.82 o
   3   2  17        3.86        6.41      3.94 o
   4   2  17        0.51        1.02      1.52 o
  -2   3  17        2.63        5.80      3.40 o
  -1   3  17       20.30       21.67      5.92 o
   0   3  17        0.06        0.03      0.30 o
   1   3  17        0.33       -0.22      0.94 o
   2   3  17        3.18        1.44      2.26 o
   3   3  17        1.45        2.80      2.44 o
  -1   4  17        0.03        0.65      3.51 o
   0   4  17        0.01        5.09      2.29 o
   1   4  17        8.32       19.34      4.47 o
   2   4  17        9.71       11.66      4.35 o
   3   4  17        0.09       -4.16      2.77 o
   0   5  17        0.70        2.37      1.61 o
   1   5  17       70.00       78.32      7.79 o
   2   5  17        8.09        7.61      2.31 o
   0  -1  18        0.69        3.18      2.92 o
   1  -1  18        9.81       17.46      6.00 o
   2  -1  18        0.13       -1.06      0.87 o
  -1   0  18        1.00       -0.14      0.67 o
   0   0  18        5.18        8.22      4.12 o
   1   0  18        0.87        2.58      2.33 o
   2   0  18        0.24       -1.12      2.25 o
   3   0  18        3.84        5.65      3.44 o
  -1   1  18        2.57        5.36      2.79 o
   0   1  18        0.63        2.74      2.68 o
   1   1  18        1.22       -0.14      1.79 o
   2   1  18        0.05        1.06      2.08 o
   3   1  18       18.00       21.85      6.79 o
  -1   2  18        0.54        0.77      1.61 o
   0   2  18        0.03       -0.45      1.30 o
   1   2  18        1.42        1.18      0.21 o
   2   2  18        0.18        4.28      2.80 o
   3   2  18        6.85       12.99      5.48 o
  -1   3  18        0.60        6.45      4.45 o
   0   3  18        0.12        0.04      1.21 o
   1   3  18        1.42        1.56      1.12 o
   2   3  18        4.09        6.55      3.34 o
   3   3  18       11.13       16.38      5.99 o
   0   4  18        1.87        4.75      2.90 o
   1   4  18        4.14        5.22      2.72 o
   2   4  18        8.43       11.72      4.81 o
   1   1  19        4.99        4.37      3.18 o
   1   2  19        0.29       -3.10      2.43 o
   2   2  19        0.20        1.23      0.92 o
 
